# Supplementary material for: trans-Bis(4,7-diphenyl-1,10-phenanthroline-κ2 N,N′)bis­(nitrato-κ2 O,O′)zinc(II)
Source: Acta Crystallogr Sect E Struct Rep Online. 2010 Nov 20;66(Pt 12):m1608–9. doi: 10.1107/S1600536810047161 (PMC3011604; doi:10.1107/S1600536810047161)
Supplement: Supplementary file 2 [file e-66-m1608-Isup2.hkl]

# 
# h,k,l, Fc-squared, Fo-squared, sigma(Fo-squared) and status flag 
# 
data_I
_shelx_title 'I in C2/c' 
_shelx_refln_list_code          4 
_shelx_F_calc_maximum      364.39 
_exptl_crystal_F_000      1760.00 
_reflns_d_resolution_high  0.7701 
 
loop_ 
 _symmetry_equiv_pos_as_xyz 
 'x, y, z' 
 '-x, y, -z+1/2' 
 'x+1/2, y+1/2, z' 
 '-x+1/2, y+1/2, -z+1/2' 
 '-x, -y, -z' 
 'x, -y, z-1/2' 
 '-x+1/2, -y+1/2, -z' 
 'x+1/2, -y+1/2, z-1/2' 
 
_cell_length_a    20.5074 
_cell_length_b    17.4116 
_cell_length_c    12.7089 
_cell_angle_alpha  90.000 
_cell_angle_beta  124.035 
_cell_angle_gamma  90.000 
 
_shelx_F_squared_multiplier     1.000 
 
loop_ 
 _refln_index_h 
 _refln_index_k 
 _refln_index_l 
 _refln_F_squared_calc 
 _refln_F_squared_meas 
 _refln_F_squared_sigma 
 _refln_observed_status 
   4   0   0    32976.88    31619.15    287.98 o 
   6   0   0    39965.98    37587.10    327.53 o 
   8   0   0    29078.97    28328.40    251.50 o 
  10   0   0    11049.40    10531.44    107.14 o 
  12   0   0     2513.57     2436.60     38.41 o 
  14   0   0     2867.46     2996.47     50.10 o 
  16   0   0    17609.71    17786.21    235.05 o 
  18   0   0     1368.19     1445.52     53.47 o 
  20   0   0     3852.90     3706.04    134.15 o 
  22   0   0      279.80      169.50     61.99 o 
   3   1   0     8224.23     8007.74     56.48 o 
   5   1   0     1522.81     1441.31     13.53 o 
   7   1   0     4169.04     3808.33     29.57 o 
   9   1   0     9982.60     9798.03     66.96 o 
  11   1   0     9133.41     9712.08     73.40 o 
  13   1   0     1190.42     1263.71     20.31 o 
  15   1   0     3440.50     3489.25     44.22 o 
  17   1   0      607.34      634.25     31.38 o 
  19   1   0     2334.53     2505.24     55.85 o 
  21   1   0       89.63      157.48     39.76 o 
   4   2   0     1588.57     1499.80     13.58 o 
   6   2   0      629.46      548.77      8.44 o 
   8   2   0     3545.97     3552.06     30.30 o 
  10   2   0      496.45      423.64      9.77 o 
  12   2   0     1833.46     1813.22     23.59 o 
  14   2   0      247.99      262.70     12.29 o 
  16   2   0       16.05       33.91     11.30 o 
  18   2   0      736.36      730.63     27.94 o 
  20   2   0        3.27       -5.42     18.43 o 
   1   3   0     1655.26     1624.58     14.13 o 
   3   3   0      255.80      188.62      4.15 o 
   5   3   0    10640.44    10845.52     73.17 o 
   7   3   0      120.55      122.31      4.93 o 
   9   3   0     2251.04     2406.27     23.53 o 
  11   3   0      395.20      358.36     10.18 o 
  13   3   0     3227.65     3272.04     36.51 o 
  15   3   0     1665.39     1680.40     30.65 o 
  17   3   0       94.19       68.82     13.51 o 
  19   3   0      870.41      913.70     44.56 o 
  21   3   0      375.99      402.59     45.93 o 
   0   4   0   125203.86   115788.38   1158.79 o 
   2   4   0     5611.55     6072.34     47.67 o 
   4   4   0    21364.80    21610.52    144.15 o 
   6   4   0     1092.77      955.87     11.74 o 
   8   4   0     3172.66     2986.87     26.60 o 
  10   4   0    10319.66    10512.44     77.57 o 
  12   4   0    15612.66    15209.78    120.49 o 
  14   4   0      442.39      437.43     18.55 o 
  16   4   0      612.54      621.72     20.99 o 
  18   4   0     2158.47     2239.37     55.56 o 
  20   4   0     1064.01     1090.85     52.74 o 
   1   5   0    32262.15    31141.17    231.85 o 
   3   5   0     2389.64     2156.48     19.15 o 
   5   5   0      416.51      252.04      5.68 o 
   7   5   0    10208.98    10095.83     72.22 o 
   9   5   0     4777.23     4423.61     38.15 o 
  11   5   0     6476.67     6635.81     55.19 o 
  13   5   0     8346.78     8363.93     78.53 o 
  15   5   0     4997.70     5221.52     67.73 o 
  17   5   0     4917.66     4867.19     86.77 o 
  19   5   0     1701.23     1760.96     51.50 o 
  21   5   0      363.80      325.45     38.41 o 
   0   6   0     6504.31     6638.67     66.71 o 
   2   6   0    10134.40     9684.64     74.77 o 
   4   6   0     2935.75     2550.41     24.46 o 
   6   6   0    11845.36    12412.97     86.46 o 
   8   6   0    10411.42    10366.46     81.80 o 
  10   6   0      840.85      647.99     12.50 o 
  12   6   0     9418.55     9359.58     84.92 o 
  14   6   0      713.44      735.62     18.29 o 
  16   6   0     1355.45     1381.14     40.89 o 
  18   6   0     1475.69     1494.75     45.85 o 
  20   6   0     1467.92     1412.32     62.25 o 
   1   7   0     8283.20     8265.44     74.76 o 
   3   7   0      241.57      267.99      6.95 o 
   5   7   0      784.57      721.03     10.69 o 
   7   7   0      502.24      373.17      7.46 o 
   9   7   0     1632.80     1752.01     20.76 o 
  11   7   0      940.41      956.26     21.58 o 
  13   7   0     4392.84     4283.15     48.48 o 
  15   7   0      396.50      442.61     21.96 o 
  17   7   0      956.39      969.10     36.08 o 
  19   7   0      329.83      353.08     31.23 o 
   0   8   0    15549.51    16111.53    167.01 o 
   2   8   0      485.24      569.88      8.65 o 
   4   8   0     1146.68     1375.21     18.38 o 
   6   8   0       53.02       56.17      4.79 o 
   8   8   0     7094.39     7874.33     66.94 o 
  10   8   0      963.81      992.81     16.73 o 
  12   8   0       46.18       65.30      8.32 o 
  14   8   0      302.33      317.10     18.14 o 
  16   8   0      134.57      112.50     18.46 o 
  18   8   0      224.82      231.05     24.43 o 
  20   8   0       16.35       20.06     25.91 o 
   1   9   0      504.11      419.86      8.88 o 
   3   9   0     4496.48     4625.26     45.99 o 
   5   9   0     2865.98     2948.30     30.09 o 
   7   9   0      685.88      714.96     12.92 o 
   9   9   0     1378.63     1621.84     23.73 o 
  11   9   0     1508.20     1616.98     23.62 o 
  13   9   0     7199.04     7171.27     77.08 o 
  15   9   0     1039.20     1063.10     30.71 o 
  17   9   0      207.79      209.03     22.46 o 
  19   9   0      429.75      340.50     34.41 o 
   0  10   0    12673.41    13951.95    156.51 o 
   2  10   0     2217.05     2238.12     28.87 o 
   4  10   0      683.17      619.53     12.37 o 
   6  10   0      153.14      121.35      6.55 o 
   8  10   0     4922.74     5042.65     53.53 o 
  10  10   0      700.18      745.24     19.09 o 
  12  10   0    12715.66    12446.45    195.36 o 
  14  10   0      461.92      457.83     22.35 o 
  16  10   0      432.36      439.42     25.87 o 
  18  10   0      746.45      704.93     40.85 o 
   1  11   0       20.53       22.42      3.63 o 
   3  11   0     1250.59     1141.24     20.78 o 
   5  11   0     3534.20     3436.48     33.04 o 
   7  11   0     3351.90     3210.05     36.84 o 
   9  11   0     5339.35     5037.56     77.46 o 
  11  11   0     9475.94     9218.12     98.92 o 
  13  11   0       14.39       28.72     13.98 o 
  15  11   0      220.59      182.13     19.64 o 
  17  11   0     1205.83     1224.12     44.00 o 
  19  11   0      937.73     1010.57     65.55 o 
   0  12   0     6709.53     6839.99    104.22 o 
   2  12   0      299.48      245.82     12.29 o 
   4  12   0     3117.57     3269.56     36.90 o 
   6  12   0     2700.90     2553.04     28.22 o 
   8  12   0     4462.84     4616.15     51.26 o 
  10  12   0     2282.69     2222.47     37.58 o 
  12  12   0     1007.71      990.24     29.92 o 
  14  12   0      356.13      362.36     26.51 o 
  16  12   0     2229.55     2200.83     56.54 o 
  18  12   0     1981.71     2019.71     84.82 o 
   1  13   0      715.32      752.73     13.11 o 
   3  13   0      526.18      517.26     24.86 o 
   5  13   0      391.38      428.22     11.42 o 
   7  13   0        2.65        3.05      6.29 o 
   9  13   0      732.72      705.57     18.22 o 
  11  13   0       49.79       59.82     10.46 o 
  13  13   0      534.56      545.70     23.67 o 
  15  13   0      102.63      100.77     18.74 o 
  17  13   0      289.36      265.49     89.45 o 
   0  14   0     3046.64     2991.13     62.69 o 
   2  14   0      169.50      170.96     13.24 o 
   4  14   0      304.15      304.88     16.84 o 
   6  14   0      321.53      364.86      9.79 o 
   8  14   0      436.96      373.27     12.84 o 
  10  14   0       41.18       61.37     16.02 o 
  12  14   0     1052.90     1029.70     37.30 o 
  14  14   0      405.97      385.80     22.22 o 
  16  14   0      150.66      196.19     30.21 o 
   1  15   0     2710.60     2608.33     42.45 o 
   3  15   0       11.36        4.39     10.39 o 
   5  15   0     1925.77     1986.13     41.23 o 
   7  15   0      413.92      427.60     12.45 o 
   9  15   0      405.21      371.60     19.63 o 
  11  15   0       47.12       55.60     16.46 o 
  13  15   0       57.26       35.43     19.90 o 
  15  15   0        6.39        6.91     30.52 o 
   0  16   0     2103.67     2037.95     61.44 o 
   2  16   0     1367.64     1417.80     28.72 o 
   4  16   0     3292.35     3266.19     67.91 o 
   6  16   0     2760.29     2768.25     53.10 o 
   8  16   0     2266.28     2394.53     40.32 o 
  10  16   0     2340.17     2468.70     49.57 o 
  12  16   0       48.56       67.96     20.00 o 
  14  16   0      382.45      326.48     41.53 o 
   1  17   0      313.48      309.60     16.60 o 
   3  17   0     2265.32     2296.04     54.09 o 
   5  17   0     1755.85     1766.67     58.80 o 
   7  17   0      793.05      844.10     33.93 o 
   9  17   0     1420.66     1457.88     41.12 o 
  11  17   0     1311.31     1233.08     42.23 o 
  13  17   0      513.35      618.34     48.95 o 
   0  18   0     1026.67     1023.03     42.75 o 
   2  18   0      414.02      392.87     19.75 o 
   4  18   0     1272.76     1161.51     47.16 o 
   6  18   0       15.78       26.06     20.63 o 
   8  18   0      345.83      310.56     18.15 o 
  10  18   0       62.65       91.64     15.10 o 
  12  18   0      279.75      318.30     29.28 o 
   1  19   0        0.92       -6.96     11.17 o 
   3  19   0      996.10      890.41     41.49 o 
   5  19   0     1027.42     1103.92     48.51 o 
   7  19   0       91.33       50.69     27.48 o 
   9  19   0      341.92      360.05     35.89 o 
  11  19   0        4.31        2.37     21.57 o 
   0  20   0      262.06      269.54     31.41 o 
   2  20   0       97.45       44.08     21.73 o 
   4  20   0      569.17      579.47     41.67 o 
   6  20   0      132.16       97.38     49.54 o 
   8  20   0        2.44       42.89     46.91 o 
  10  20   0      802.96      850.13     94.37 o 
   1  21   0      527.94      513.62     44.28 o 
   3  21   0      187.07      170.48     28.56 o 
   5  21   0     1078.47     1148.04     66.35 o 
   7  21   0      867.93      950.72     92.29 o 
   2  22   0      466.14      433.50     46.21 o 
   4  22   0      459.82      555.96     58.39 o 
 -21   1   1     4135.47     4284.24     93.97 o 
 -19   1   1     1317.54     1289.00     36.43 o 
 -17   1   1      313.60      315.98     16.45 o 
 -15   1   1     2254.96     2369.38     31.63 o 
 -13   1   1     1483.18     1569.71     21.75 o 
 -11   1   1     2432.48     2494.48     25.81 o 
  -9   1   1     1452.19     1815.27     19.86 o 
  -7   1   1      979.04      837.20     11.19 o 
  -5   1   1    28746.45    26757.63    195.32 o 
   3   1   1      131.02      143.26      4.61 o 
   5   1   1     1721.93     1656.83     15.44 o 
   7   1   1      161.26      213.22      6.12 o 
   9   1   1     2482.68     2568.55     25.24 o 
  11   1   1     2515.30     2485.38     26.96 o 
  13   1   1      435.69      419.23     13.22 o 
  15   1   1      246.07      246.44     14.32 o 
  17   1   1     2783.58     2748.42     53.07 o 
  19   1   1      120.28      129.71     26.57 o 
  21   1   1      107.84       57.56     53.55 o 
 -22   2   1       50.70       28.11     30.03 o 
 -20   2   1     1133.34     1280.64     43.45 o 
 -18   2   1     4258.11     4030.47     81.29 o 
 -16   2   1      502.09      483.57     15.91 o 
 -14   2   1      732.14      728.41     17.52 o 
 -12   2   1       37.24       24.83      6.06 o 
 -10   2   1     2647.57     3513.96     32.93 o 
  -8   2   1     1096.56     1045.43     13.44 o 
  -6   2   1     2248.24     2201.08     20.72 o 
  -4   2   1     8240.99     8860.03     72.16 o 
   2   2   1     1151.89     1023.95     13.24 o 
   4   2   1     1439.48     1537.55     14.86 o 
   6   2   1     1611.79     1527.88     15.26 o 
   8   2   1     7364.70     7373.47     54.96 o 
  10   2   1     4745.82     4758.58     41.07 o 
  12   2   1    12759.28    12443.71     95.86 o 
  14   2   1      202.09      212.54     12.49 o 
  16   2   1     1110.88     1086.00     36.76 o 
  18   2   1      624.80      675.02     36.84 o 
  20   2   1      111.57       49.46     38.71 o 
 -21   3   1      235.24      188.26     26.78 o 
 -19   3   1      805.43      843.69     52.03 o 
 -17   3   1     3594.37     3601.56     48.58 o 
 -15   3   1     3989.28     4016.70     46.15 o 
 -13   3   1     1080.87     1096.42     18.87 o 
 -11   3   1     3249.92     3037.42     30.42 o 
  -9   3   1    13131.05    13293.40     96.98 o 
  -7   3   1     5207.84     4991.09     40.29 o 
  -5   3   1     9995.71    10108.29     71.89 o 
  -3   3   1       89.41      119.92      6.60 o 
  -1   3   1    58937.75    55340.72    366.14 o 
   1   3   1    60278.63    57421.65    359.30 o 
   3   3   1    11143.03    11146.15     74.52 o 
   5   3   1       34.81       25.29      3.09 o 
   7   3   1     2401.04     2194.23     21.34 o 
   9   3   1     5174.93     4917.57     43.76 o 
  11   3   1    12569.39    12569.84     98.72 o 
  13   3   1      328.28      356.19     13.41 o 
  15   3   1     3031.41     3121.98     48.92 o 
  17   3   1      152.68      146.91     21.68 o 
  19   3   1     1188.51     1201.13     48.96 o 
 -22   4   1      155.63      220.56     34.76 o 
 -20   4   1     1844.79     1872.79     58.98 o 
 -18   4   1      213.78      244.96     20.86 o 
 -16   4   1     4263.61     4190.74     50.23 o 
 -14   4   1     1414.64     1416.28     26.26 o 
 -12   4   1     4705.93     4586.44     42.62 o 
 -10   4   1     4193.03     3782.39     38.24 o 
  -8   4   1    15650.72    16110.47    111.78 o 
  -6   4   1       43.03       17.47      3.19 o 
  -4   4   1    13177.46    13334.90    106.05 o 
  -2   4   1    25450.32    26297.79    211.46 o 
   0   4   1   129560.46   116185.94    924.51 o 
   2   4   1       49.95       71.42      2.98 o 
   4   4   1     1499.67     1436.33     14.18 o 
   6   4   1     6014.61     5797.63     41.18 o 
   8   4   1    13256.91    13250.23     96.91 o 
  10   4   1    13381.86    13063.79    123.42 o 
  12   4   1     1542.77     1552.04     25.30 o 
  14   4   1     2227.91     2197.02     33.56 o 
  16   4   1     4383.91     4408.97     69.52 o 
  18   4   1     3178.58     3183.95     77.67 o 
  20   4   1     1291.21     1375.14     69.08 o 
 -21   5   1       15.71      -22.15     23.47 o 
 -19   5   1     1342.30     1410.20     44.99 o 
 -17   5   1       71.27       67.82     12.98 o 
 -15   5   1      820.17      791.86     19.77 o 
 -13   5   1      632.23      653.08     14.48 o 
 -11   5   1     1507.66     1500.88     18.85 o 
  -9   5   1     2829.48     3252.32     30.30 o 
  -7   5   1     4623.43     5262.16     43.84 o 
  -5   5   1       24.31       27.78      2.77 o 
  -3   5   1    43218.50    43613.24    324.49 o 
  -1   5   1     2963.46     3209.22     25.40 o 
   1   5   1    61471.68    60042.64    405.79 o 
   3   5   1     3437.69     3421.83     26.41 o 
   5   5   1      240.21      257.27      7.60 o 
   7   5   1      223.78      208.02      6.81 o 
   9   5   1      288.20      254.20      8.55 o 
  11   5   1     4223.61     4244.53     42.48 o 
  13   5   1    12110.03    12220.11    108.94 o 
  15   5   1     1234.43     1251.53     31.24 o 
  17   5   1      775.93      851.29     46.07 o 
  19   5   1      192.91      308.68     34.78 o 
 -22   6   1        2.34       10.16     27.95 o 
 -20   6   1      562.51      645.20     33.93 o 
 -18   6   1      482.64      492.04     28.57 o 
 -16   6   1        9.63       13.18     10.00 o 
 -14   6   1      555.90      595.11     16.06 o 
 -12   6   1     1236.92     1397.99     20.50 o 
 -10   6   1      144.96      241.44      9.33 o 
  -8   6   1     1515.10     1516.77     17.38 o 
  -6   6   1     3025.14     2890.24     24.93 o 
  -4   6   1     9704.78     9306.32     74.49 o 
  -2   6   1    28898.91    29393.21    205.85 o 
   0   6   1     3221.99     3629.86     25.79 o 
   2   6   1        3.56       12.33      2.35 o 
   4   6   1     1476.15     1577.04     16.45 o 
   6   6   1      127.53       68.37      4.74 o 
   8   6   1      245.11      194.18      7.38 o 
  10   6   1      476.80      541.00     12.41 o 
  12   6   1    12831.15    12797.23    116.82 o 
  14   6   1     1526.52     1474.38     27.90 o 
  16   6   1      197.36      254.08     24.03 o 
  18   6   1        1.95       23.12     19.57 o 
  20   6   1      124.85      187.76     34.09 o 
 -21   7   1      833.56      868.94     43.74 o 
 -19   7   1      838.57      930.49     37.48 o 
 -17   7   1     1782.38     1897.36     54.03 o 
 -15   7   1     1549.07     1516.98     28.45 o 
 -13   7   1     4990.80     5103.62     65.73 o 
 -11   7   1      371.70      330.00     10.55 o 
  -9   7   1      403.37      379.74      8.92 o 
  -7   7   1     6215.88     6017.75     52.86 o 
  -5   7   1    14293.92    14637.48    108.25 o 
  -3   7   1     5127.39     4741.50     37.43 o 
  -1   7   1    47833.41    49315.98    386.84 o 
   1   7   1     7846.17     7615.81     56.27 o 
   3   7   1     5949.25     5773.53     42.31 o 
   5   7   1     1915.09     1583.72     18.12 o 
   7   7   1     1053.73     1000.92     13.76 o 
   9   7   1      352.63      320.58      9.22 o 
  11   7   1     8021.57     8060.96     74.93 o 
  13   7   1     1393.53     1362.34     25.53 o 
  15   7   1     1288.89     1167.58     46.77 o 
  17   7   1      658.22      597.65     31.09 o 
  19   7   1      642.11      708.95     61.01 o 
 -20   8   1     1130.42     1196.24     47.80 o 
 -18   8   1      795.20      810.20     34.45 o 
 -16   8   1     1573.70     1598.34     40.39 o 
 -14   8   1      658.22      692.03     23.31 o 
 -12   8   1     7966.34     7941.04     72.27 o 
 -10   8   1     3958.20     3836.18     39.03 o 
  -8   8   1    14762.01    15243.28    124.02 o 
  -6   8   1     5780.89     5564.82     45.04 o 
  -4   8   1    27835.45    28971.77    217.88 o 
  -2   8   1     7083.79     6642.68     56.83 o 
   0   8   1    64301.32    65892.28    498.88 o 
   2   8   1     3339.86     2965.84     26.13 o 
   4   8   1     9001.11     9145.76     69.30 o 
   6   8   1     8583.78     8815.13     78.12 o 
   8   8   1     4959.96     4888.43     40.98 o 
  10   8   1     2840.66     2780.83     30.99 o 
  12   8   1      777.32      772.22     19.33 o 
  14   8   1     1865.79     1890.50     48.15 o 
  16   8   1      890.92      908.69     34.81 o 
  18   8   1     2215.85     2359.86     65.35 o 
 -21   9   1       31.72       73.95     53.41 o 
 -19   9   1      717.98      793.13     39.23 o 
 -17   9   1     3051.30     3165.57     65.71 o 
 -15   9   1      122.76      129.33     14.89 o 
 -13   9   1     2219.48     2181.16     32.02 o 
 -11   9   1      687.63      669.61     14.47 o 
  -9   9   1    13669.03    14277.50    122.83 o 
  -7   9   1     4615.34     4598.37     39.05 o 
  -5   9   1      555.24      818.68     12.09 o 
  -3   9   1      328.27      295.66      6.17 o 
  -1   9   1     5073.04     5308.42     46.94 o 
   1   9   1     7649.01     7767.15     75.97 o 
   3   9   1    15139.14    15788.79    118.16 o 
   5   9   1      225.83      195.64      6.59 o 
   7   9   1     4405.98     4290.18     41.85 o 
   9   9   1     1095.97     1049.59     16.98 o 
  11   9   1     1571.38     1531.86     24.11 o 
  13   9   1      598.17      576.04     22.30 o 
  15   9   1      331.50      348.27     24.02 o 
  17   9   1      511.72      525.70     30.57 o 
  19   9   1      732.68      648.31     48.30 o 
 -20  10   1       84.48      106.34     31.62 o 
 -18  10   1      678.76      702.90     35.49 o 
 -16  10   1       93.62      121.56     18.84 o 
 -14  10   1      891.42      854.83     24.18 o 
 -12  10   1     8095.16     8047.93     83.74 o 
 -10  10   1     4182.75     4137.91     49.21 o 
  -8  10   1     2616.28     2468.35     25.18 o 
  -6  10   1     3786.53     4039.15     39.46 o 
  -4  10   1      960.25      997.50     11.56 o 
  -2  10   1       54.78       39.39      4.07 o 
   0  10   1      273.59      261.36      7.24 o 
   2  10   1      797.57      801.03     11.74 o 
   4  10   1     2459.04     2416.42     25.65 o 
   6  10   1     1272.15     1269.17     17.20 o 
   8  10   1     1884.10     1850.92     25.57 o 
  10  10   1      418.10      443.15     14.57 o 
  12  10   1        4.07        4.22      9.54 o 
  14  10   1     1722.39     1669.13     37.22 o 
  16  10   1      129.53       93.43     22.03 o 
  18  10   1      628.64      617.29     48.96 o 
 -19  11   1      101.73       33.97     27.34 o 
 -17  11   1      968.94      996.77     44.01 o 
 -15  11   1      743.80      622.69     27.43 o 
 -13  11   1     2864.52     2899.74     55.23 o 
 -11  11   1      461.42      441.06     14.07 o 
  -9  11   1       95.89       71.91      6.31 o 
  -7  11   1      562.02      564.91     13.62 o 
  -5  11   1      196.22      237.53      6.19 o 
  -3  11   1       33.04       38.03      4.14 o 
  -1  11   1      783.30      854.54     14.05 o 
   1  11   1      592.56      795.32     16.61 o 
   3  11   1      168.22      222.50      7.48 o 
   5  11   1     2245.94     2510.10     29.11 o 
   7  11   1      115.47      143.41      8.67 o 
   9  11   1      523.66      519.80     14.69 o 
  11  11   1     2831.57     2873.54     46.88 o 
  13  11   1      255.79      268.91     20.40 o 
  15  11   1       44.46       36.44     18.36 o 
  17  11   1      140.25      138.68     30.99 o 
 -18  12   1      268.87      212.24     31.63 o 
 -16  12   1     1544.22     1479.30     58.94 o 
 -14  12   1     5451.64     5378.17     94.12 o 
 -12  12   1     4513.54     4548.54     68.37 o 
 -10  12   1     3550.14     3264.10     34.95 o 
  -8  12   1     2895.47     3015.64     35.74 o 
  -6  12   1     3103.11     3078.55     30.11 o 
  -4  12   1     3305.21     3307.16     36.81 o 
  -2  12   1     1586.16     1589.77     21.39 o 
   0  12   1     2354.59     2442.33     27.84 o 
   2  12   1      802.71      836.08     21.02 o 
   4  12   1     4629.28     4697.29     42.91 o 
   6  12   1     5167.29     5052.75     51.65 o 
   8  12   1      224.83      206.04     10.72 o 
  10  12   1     3541.86     3641.62     50.59 o 
  12  12   1      846.86      870.08     28.73 o 
  14  12   1     1950.24     1915.50     50.24 o 
  16  12   1     1551.59     1483.27     68.43 o 
 -17  13   1     1929.06     1929.22     57.81 o 
 -15  13   1       62.39       37.92     18.60 o 
 -13  13   1     3132.77     3069.22     52.81 o 
 -11  13   1     1954.90     2065.02     35.78 o 
  -9  13   1     4105.03     3833.41     50.10 o 
  -7  13   1      866.37      836.93     13.42 o 
  -5  13   1     3113.37     3089.31     39.90 o 
  -3  13   1     2431.58     2452.09     31.28 o 
  -1  13   1     1715.32     1791.90     23.21 o 
   1  13   1     4332.72     4405.39     48.18 o 
   3  13   1     9365.26     9719.95    141.17 o 
   5  13   1     3925.85     3907.24     40.38 o 
   7  13   1     6644.74     6718.11     76.70 o 
   9  13   1       71.23       68.83      9.82 o 
  11  13   1     2946.46     2818.17     51.82 o 
  13  13   1     1760.02     1724.18     51.26 o 
  15  13   1      331.08      359.30     28.38 o 
  17  13   1      953.90      928.90     75.83 o 
 -18  14   1     1655.10     1619.36     91.67 o 
 -16  14   1       14.94        3.76     14.63 o 
 -14  14   1      532.84      502.33     20.75 o 
 -12  14   1     7526.95     7075.21    133.79 o 
 -10  14   1      348.35      335.59     16.37 o 
  -8  14   1      523.84      533.24     14.03 o 
  -6  14   1      658.48      699.95     13.94 o 
  -4  14   1       16.29       23.25      6.46 o 
  -2  14   1     2193.46     2201.77     33.48 o 
   0  14   1      913.76      872.36     20.18 o 
   2  14   1     2402.06     2490.43     48.51 o 
   4  14   1     3954.58     3872.11     63.89 o 
   6  14   1       24.30       22.82      6.62 o 
   8  14   1     1665.86     1638.60     28.51 o 
  10  14   1      689.38      675.20     28.88 o 
  12  14   1       43.01       37.23     17.28 o 
  14  14   1      766.12      755.35     33.58 o 
  16  14   1      814.36      915.31     53.41 o 
 -17  15   1      116.80      100.79     17.51 o 
 -15  15   1       96.86       60.48     25.44 o 
 -13  15   1       35.49       13.87     25.38 o 
 -11  15   1     4195.16     4071.07     79.87 o 
  -9  15   1      441.54      410.55     16.42 o 
  -7  15   1      391.88      395.67     10.44 o 
  -5  15   1      537.78      543.31     20.81 o 
  -3  15   1     3606.07     3548.57     49.46 o 
  -1  15   1        4.85       -1.94      8.01 o 
   1  15   1     1549.36     1576.51     32.77 o 
   3  15   1     3622.32     3566.77     71.87 o 
   5  15   1       57.51       57.47      6.43 o 
   7  15   1      596.36      603.07     23.18 o 
   9  15   1       20.82       21.90     12.94 o 
  11  15   1       43.84       12.32     15.71 o 
  13  15   1      921.62      915.29     47.05 o 
  15  15   1       39.03       64.79     30.86 o 
 -16  16   1        8.93       51.47     54.66 o 
 -14  16   1      398.29      456.62     43.99 o 
 -12  16   1      286.41      307.87     27.78 o 
 -10  16   1       57.33       69.77     15.88 o 
  -8  16   1      181.91      187.18      9.79 o 
  -6  16   1       43.53       23.25     17.70 o 
  -4  16   1       38.78       45.68      8.89 o 
  -2  16   1       29.92       16.39      8.01 o 
   0  16   1      243.18      235.72     11.76 o 
   2  16   1      419.57      397.23     22.42 o 
   4  16   1      502.80      452.41     24.59 o 
   6  16   1        5.55       13.18      5.93 o 
   8  16   1      667.76      689.34     21.88 o 
  10  16   1      158.51      129.32     18.31 o 
  12  16   1      711.46      758.49     41.59 o 
  14  16   1       27.05      -43.17     43.17 o 
 -15  17   1       21.09        0.01     30.94 o 
 -13  17   1     2581.38     2669.46     76.32 o 
 -11  17   1       91.04       98.63     19.87 o 
  -9  17   1      116.22      140.20     12.39 o 
  -7  17   1      471.87      514.67     25.62 o 
  -5  17   1     2078.22     2034.65     92.57 o 
  -3  17   1       17.41       15.57      8.62 o 
  -1  17   1      867.41      891.02     24.51 o 
   1  17   1     2767.30     2769.25     45.00 o 
   3  17   1     5063.68     5114.68     97.05 o 
   5  17   1      638.36      671.78     30.90 o 
   7  17   1     3012.88     2891.44     44.42 o 
   9  17   1      191.00      226.37     22.08 o 
  11  17   1      165.04      189.77     25.54 o 
  13  17   1      622.46      678.05     53.76 o 
 -14  18   1       34.16       32.64     30.87 o 
 -12  18   1     1824.77     1922.26     59.84 o 
 -10  18   1     1104.35     1047.69     33.91 o 
  -8  18   1      631.72      653.57     47.01 o 
  -6  18   1      889.96      994.39     45.70 o 
  -4  18   1      164.79      231.65     24.72 o 
  -2  18   1      335.39      362.21     18.52 o 
   0  18   1       50.92       20.74     11.51 o 
   2  18   1       23.70       33.77     15.28 o 
   4  18   1     2880.34     3130.05     84.17 o 
   6  18   1      900.34      899.74     45.96 o 
   8  18   1      138.19      192.09     19.70 o 
  10  18   1      211.51      288.80     25.71 o 
  12  18   1     1292.91     1261.90     65.96 o 
 -11  19   1      761.00      783.12     51.65 o 
  -9  19   1      376.06      438.80     44.83 o 
  -7  19   1      118.13      154.24     36.67 o 
  -5  19   1     1240.37     1284.72     51.31 o 
  -3  19   1       31.84        9.84     12.15 o 
  -1  19   1      298.57      334.83     18.88 o 
   1  19   1      561.50      646.07     46.53 o 
   3  19   1       10.52       14.54     19.96 o 
   5  19   1      702.09      651.56     45.65 o 
   7  19   1      501.80      541.25     87.59 o 
   9  19   1      125.18      115.14     43.31 o 
 -10  20   1      535.99      504.49     76.93 o 
  -8  20   1        8.37       34.39     30.44 o 
  -6  20   1      829.92      762.39     49.80 o 
  -4  20   1      144.99      155.18     27.36 o 
  -2  20   1       77.36       99.81     15.83 o 
   0  20   1      115.88      139.90     18.29 o 
   2  20   1     1501.83     1550.28     63.66 o 
   4  20   1       10.21       -1.39     30.65 o 
   6  20   1       61.86      111.24     32.38 o 
   8  20   1      332.57      251.83     62.27 o 
  -7  21   1      262.64      176.83     56.59 o 
  -5  21   1      371.26      321.96     36.86 o 
  -3  21   1      154.96      123.35     25.75 o 
  -1  21   1       30.83       15.40     16.14 o 
   1  21   1      244.67      224.85     39.30 o 
   3  21   1       40.57       51.06     34.04 o 
   5  21   1        3.38        3.60     41.10 o 
   7  21   1      195.30      130.34     56.04 o 
  -4  22   1      245.62      264.70     43.59 o 
  -2  22   1        0.42        5.40     25.60 o 
   0  22   1        6.74      -23.52     23.52 o 
   2  22   1      615.72      683.67     60.33 o 
 -22   0   2       38.68      -13.09     32.26 o 
 -20   0   2     4683.36     4825.73    107.92 o 
 -18   0   2     4962.38     5152.31    109.18 o 
 -16   0   2    13881.07    13592.97    168.95 o 
 -14   0   2     6907.02     6575.96    111.05 o 
 -12   0   2     7244.02     6834.71     83.67 o 
 -10   0   2     4383.69     3445.99     43.83 o 
  -8   0   2    61909.39    58826.80    566.31 o 
  -6   0   2    19852.38    18220.11    220.36 o 
  -4   0   2    52049.21    48402.36    573.06 o 
   0   0   2    53088.48    48978.58    469.20 o 
   2   0   2   108458.46    94677.66   1098.29 o 
   4   0   2    39028.76    36380.27    304.63 o 
   6   0   2    19302.53    18259.48    159.02 o 
   8   0   2    10974.05    10881.17    110.61 o 
  10   0   2    40652.20    40232.22    395.02 o 
  12   0   2       23.09       10.62     11.30 o 
  14   0   2     1037.15     1046.44     34.94 o 
  16   0   2     1891.70     1838.56     60.75 o 
  18   0   2     6519.85     6411.10    280.06 o 
 -23   1   2      596.87      645.96     82.67 o 
 -21   1   2     2491.27     2362.61     58.64 o 
 -19   1   2     2201.61     2203.86     45.74 o 
 -17   1   2     2144.71     2255.77     33.84 o 
 -15   1   2     4223.49     4268.31     43.78 o 
 -13   1   2     2739.91     2705.96     30.18 o 
 -11   1   2     1839.49     1347.11     17.94 o 
  -9   1   2    93372.71    90597.70    633.66 o 
  -7   1   2    11052.48    10361.75     79.98 o 
  -5   1   2    79237.80    71593.40    553.94 o 
  -3   1   2    19969.26    19117.60    167.93 o 
  -1   1   2    48570.76    43925.25    463.73 o 
   1   1   2     1612.64     1384.23     12.74 o 
   3   1   2       55.48       26.34      2.54 o 
   5   1   2     1583.55     1384.81     14.73 o 
   7   1   2     6666.44     6536.53     47.47 o 
   9   1   2      941.78      861.71     14.52 o 
  11   1   2    17572.18    17291.00    131.69 o 
  13   1   2     6210.95     6165.37     66.24 o 
  15   1   2     1733.00     1655.86     39.19 o 
  17   1   2     1687.81     1756.98     50.53 o 
 -22   2   2       73.91       46.98     21.96 o 
 -20   2   2      206.62      174.76     18.93 o 
 -18   2   2        3.31        2.80     10.57 o 
 -16   2   2      164.25      184.64     11.55 o 
 -14   2   2     3135.93     3304.29     35.61 o 
 -12   2   2     1824.39     1840.15     22.65 o 
 -10   2   2     1368.73     1256.19     16.07 o 
  -8   2   2     8848.83     8746.06     66.86 o 
  -6   2   2    17045.28    17351.64    143.56 o 
  -4   2   2    12160.15    12246.39    110.33 o 
  -2   2   2     3120.62     3070.10     24.36 o 
   0   2   2    26643.78    25526.15    164.37 o 
   2   2   2     1479.46     1269.56     12.27 o 
   4   2   2     5849.25     6319.29     44.80 o 
   6   2   2      192.67      213.16      8.15 o 
   8   2   2     4667.78     4833.17     43.22 o 
  10   2   2      598.05      540.64     12.78 o 
  12   2   2     1590.13     1637.77     24.97 o 
  14   2   2      405.86      377.07     18.51 o 
  16   2   2     1418.01     1460.15     40.95 o 
  18   2   2      130.14      117.79     25.02 o 
 -23   3   2       10.88       18.24     24.84 o 
 -21   3   2      387.76      384.90     27.90 o 
 -19   3   2      499.42      488.98     21.88 o 
 -17   3   2        8.79        2.55      9.04 o 
 -15   3   2       20.54       24.70      7.16 o 
 -13   3   2      299.52      313.73     10.37 o 
 -11   3   2     3785.25     4447.44     39.52 o 
  -9   3   2      944.99     1229.88     15.20 o 
  -7   3   2     7478.55     7849.13     66.16 o 
  -5   3   2     9999.80    10551.32     88.78 o 
  -3   3   2     4656.78     4605.29     41.22 o 
  -1   3   2     2499.12     2571.36     17.58 o 
   1   3   2     6973.35     7295.82     49.73 o 
   3   3   2        8.81       22.57      3.82 o 
   5   3   2        6.98        0.32      3.00 o 
   7   3   2     5695.33     5641.22     44.11 o 
   9   3   2      231.28      219.89     10.49 o 
  11   3   2     2846.13     2815.67     33.15 o 
  13   3   2     6843.07     6857.99     71.95 o 
  15   3   2      297.03      312.57     19.41 o 
  17   3   2      515.52      461.57     32.39 o 
  19   3   2        1.83       28.33     30.54 o 
 -22   4   2      944.55     1036.58     45.00 o 
 -20   4   2      194.63      186.13     23.90 o 
 -18   4   2     1953.36     1909.96     39.04 o 
 -16   4   2     2655.05     2550.06     37.21 o 
 -14   4   2      484.97      447.62     12.63 o 
 -12   4   2     2471.22     2378.51     27.43 o 
 -10   4   2       63.00      175.32      6.73 o 
  -8   4   2    36204.52    37050.27    254.47 o 
  -6   4   2    19291.43    19941.68    171.23 o 
  -4   4   2     2824.00     2824.87     28.41 o 
  -2   4   2    15385.77    15594.00    106.34 o 
   0   4   2    21314.79    22044.67    129.69 o 
   2   4   2       28.73       27.60      3.19 o 
   4   4   2     9900.67     9943.02     65.64 o 
   6   4   2     3385.85     3265.77     28.13 o 
   8   4   2    16085.89    15951.72    119.42 o 
  10   4   2    26384.02    26043.77    203.61 o 
  12   4   2      721.48      687.23     19.04 o 
  14   4   2     5224.70     5281.36     89.53 o 
  16   4   2       31.01        3.81     16.96 o 
  18   4   2      512.30      540.18     40.31 o 
 -23   5   2      274.61      268.92     37.42 o 
 -21   5   2     2746.83     3029.64     77.25 o 
 -19   5   2     2105.76     2143.65     48.53 o 
 -17   5   2     4391.52     4445.16     59.89 o 
 -15   5   2     6162.20     6143.20     76.87 o 
 -13   5   2     7823.96     7771.73     66.87 o 
 -11   5   2     3888.37     3546.95     33.03 o 
  -9   5   2    25012.82    25011.53    179.39 o 
  -7   5   2    10997.87    10826.24     92.30 o 
  -5   5   2     3413.27     3113.24     29.12 o 
  -3   5   2     8385.52     8152.35     57.32 o 
  -1   5   2    42766.34    42230.70    256.05 o 
   1   5   2      351.74      219.64      4.18 o 
   3   5   2    11747.29    11521.82     77.82 o 
   5   5   2     9386.55     8982.96     63.89 o 
   7   5   2    13528.25    12859.92     92.58 o 
   9   5   2     9987.44     9856.02     81.64 o 
  11   5   2     7823.55     7643.30     70.31 o 
  13   5   2       25.42       31.24     11.12 o 
  15   5   2     2216.34     2325.45     58.99 o 
  17   5   2     3604.93     3549.50     74.34 o 
  19   5   2      923.36      889.31     50.95 o 
 -22   6   2       61.81       79.59     29.32 o 
 -20   6   2     1896.75     2099.92     65.44 o 
 -18   6   2     6785.69     6619.61    107.42 o 
 -16   6   2       19.28       24.27     10.11 o 
 -14   6   2       57.16       57.34      8.44 o 
 -12   6   2      912.69      865.21     15.91 o 
 -10   6   2    13073.80    12976.03    100.81 o 
  -8   6   2      128.80      271.16      6.96 o 
  -6   6   2      184.75      122.54      6.91 o 
  -4   6   2    25544.14    25188.86    209.68 o 
  -2   6   2    29031.46    28749.83    180.05 o 
   0   6   2    15103.83    14686.06    100.95 o 
   2   6   2     2172.90     1929.52     17.78 o 
   4   6   2     1078.78      889.58     11.75 o 
   6   6   2     6943.41     6772.71     53.69 o 
   8   6   2     3513.73     3648.26     42.98 o 
  10   6   2     1873.27     1942.27     26.40 o 
  12   6   2     3546.24     3562.16     61.44 o 
  14   6   2     1265.87     1268.39     39.14 o 
  16   6   2     2541.37     2544.18     59.88 o 
  18   6   2     2797.09     2903.74     85.92 o 
 -21   7   2      445.48      543.24     33.38 o 
 -19   7   2     3750.10     3692.49     75.57 o 
 -17   7   2      647.07      757.67     30.82 o 
 -15   7   2     5101.83     5162.58     55.86 o 
 -13   7   2     2434.73     2530.42     35.57 o 
 -11   7   2      889.77      942.42     17.36 o 
  -9   7   2      307.65      289.16      7.38 o 
  -7   7   2     6003.40     6520.89     57.58 o 
  -5   7   2     1478.10     1755.11     20.83 o 
  -3   7   2     2047.82     2538.09     22.96 o 
  -1   7   2    34791.70    36263.17    244.43 o 
   1   7   2     4140.50     3952.41     30.96 o 
   3   7   2    25235.50    26495.38    187.35 o 
   5   7   2       44.25      112.73      5.41 o 
   7   7   2       16.36       19.79      5.29 o 
   9   7   2     3032.43     3017.10     35.15 o 
  11   7   2        8.04       10.43      7.98 o 
  13   7   2      272.14      282.83     17.89 o 
  15   7   2      746.43      820.20     33.28 o 
  17   7   2      576.94      610.18     36.31 o 
  19   7   2     1001.65     1041.64     64.48 o 
 -22   8   2      513.27      565.34     60.75 o 
 -20   8   2       30.97       36.32     19.71 o 
 -18   8   2      713.59      603.66     29.90 o 
 -16   8   2       68.51       60.28     13.73 o 
 -14   8   2     1012.17      893.03     18.47 o 
 -12   8   2      594.37      613.44     14.83 o 
 -10   8   2      515.90      515.10      9.92 o 
  -8   8   2      743.96      681.84     13.99 o 
  -6   8   2       29.60       31.93      4.05 o 
  -4   8   2      649.00      822.16     10.07 o 
  -2   8   2     6537.88     7152.90     56.61 o 
   0   8   2    21870.95    23861.70    167.92 o 
   2   8   2     2692.81     2934.25     25.95 o 
   4   8   2     4765.56     5183.41     45.53 o 
   6   8   2      516.10      462.89      9.57 o 
   8   8   2       81.88       91.62      7.56 o 
  10   8   2      133.29      122.57      9.33 o 
  12   8   2       88.93       87.46      9.73 o 
  14   8   2      546.30      529.96     27.77 o 
  16   8   2      391.84      387.80     27.96 o 
  18   8   2        1.83        2.88     24.59 o 
 -21   9   2      697.66      701.38     50.22 o 
 -19   9   2      628.78      578.06     31.17 o 
 -17   9   2     1499.35     1440.09     41.85 o 
 -15   9   2      589.74      553.03     18.34 o 
 -13   9   2      108.79       94.29      8.36 o 
 -11   9   2      213.30      242.93      9.54 o 
  -9   9   2     1500.17     1621.62     21.40 o 
  -7   9   2      577.27      607.30     11.32 o 
  -5   9   2     1045.05      960.63     11.99 o 
  -3   9   2     9096.07     9566.74     83.12 o 
  -1   9   2     3409.27     3525.57     32.17 o 
   1   9   2     7253.33     7988.13     62.18 o 
   3   9   2     8666.88     8786.25     69.35 o 
   5   9   2     2997.02     2957.25     31.31 o 
   7   9   2      314.39      311.47     10.46 o 
   9   9   2     2538.04     2476.49     31.39 o 
  11   9   2       11.79        0.64      7.95 o 
  13   9   2     1241.99     1215.83     34.56 o 
  15   9   2       22.60       12.56     16.83 o 
  17   9   2       99.62       88.34     26.97 o 
 -20  10   2      157.89      200.95     34.59 o 
 -18  10   2     1985.27     1898.71     49.87 o 
 -16  10   2       11.82       20.58     14.83 o 
 -14  10   2      644.90      653.53     20.85 o 
 -12  10   2     2877.39     2897.70     37.44 o 
 -10  10   2      472.76      449.87     12.85 o 
  -8  10   2      245.99      225.82      7.32 o 
  -6  10   2      299.61      289.31      8.16 o 
  -4  10   2       18.92       48.58      4.20 o 
  -2  10   2    11411.24    11937.81    102.76 o 
   0  10   2      749.99      680.89     13.09 o 
   2  10   2      259.67      378.96      7.68 o 
   4  10   2     3005.22     3154.87     30.41 o 
   6  10   2      825.22      717.27     14.20 o 
   8  10   2     2640.66     2523.69     34.20 o 
  10  10   2       14.09       10.32      8.81 o 
  12  10   2      545.24      551.23     20.20 o 
  14  10   2     1508.44     1563.81     43.32 o 
  16  10   2     1166.69     1152.11     50.32 o 
 -19  11   2     3900.18     3841.62     93.12 o 
 -17  11   2     2235.83     2254.38     63.92 o 
 -15  11   2     1318.54     1230.92     44.66 o 
 -13  11   2     2497.48     2579.14     38.78 o 
 -11  11   2     3202.09     3173.29     40.53 o 
  -9  11   2     2739.16     2588.47     29.77 o 
  -7  11   2     2786.76     2574.35     34.99 o 
  -5  11   2       47.82       40.93      3.87 o 
  -3  11   2     1528.51     1234.09     17.19 o 
  -1  11   2    15745.77    16500.56    140.54 o 
   1  11   2      605.26      729.90     10.50 o 
   3  11   2     8565.32     8939.78     75.45 o 
   5  11   2     2132.31     2001.01     23.78 o 
   7  11   2     5308.03     5330.08     62.02 o 
   9  11   2     1048.35      987.23     20.13 o 
  11  11   2     4941.01     4777.63     72.58 o 
  13  11   2     7040.89     6912.67    107.64 o 
  15  11   2     2247.30     2314.64     59.99 o 
  17  11   2       31.62       31.40     34.03 o 
 -20  12   2     1871.46     1743.59     82.57 o 
 -18  12   2      268.40      259.20     30.08 o 
 -16  12   2      240.89      327.52     38.23 o 
 -14  12   2      895.34      827.84     28.93 o 
 -12  12   2     3508.11     3374.62     41.42 o 
 -10  12   2      922.35      918.92     17.74 o 
  -8  12   2      574.72      530.73     13.40 o 
  -6  12   2      139.94      102.67      7.21 o 
  -4  12   2     1654.54     1746.71     21.96 o 
  -2  12   2       32.96       18.82      5.58 o 
   0  12   2    17660.38    17863.67    152.40 o 
   2  12   2     9160.47     9188.78     76.26 o 
   4  12   2      466.19      433.88     10.71 o 
   6  12   2     1837.97     1769.14     26.26 o 
   8  12   2     2204.36     2074.35     28.59 o 
  10  12   2     1066.74     1041.80     26.43 o 
  12  12   2     1375.09     1429.19     44.60 o 
  14  12   2     1061.03     1071.88     44.14 o 
  16  12   2     1702.80     1671.98     77.37 o 
 -19  13   2      468.90      498.92     47.88 o 
 -17  13   2       20.25       -0.99     19.06 o 
 -15  13   2      446.37      424.89     26.17 o 
 -13  13   2       49.94       56.80     11.87 o 
 -11  13   2       33.61       26.56      8.75 o 
  -9  13   2      210.99      186.97     11.11 o 
  -7  13   2       53.32       47.70      6.60 o 
  -5  13   2      501.75      490.52     12.36 o 
  -3  13   2      343.45      325.79     11.30 o 
  -1  13   2      169.15      152.55      8.57 o 
   1  13   2     2816.21     2924.80     40.03 o 
   3  13   2       20.81       23.10      5.04 o 
   5  13   2        4.78       -1.34      5.99 o 
   7  13   2       29.19       37.62      8.37 o 
   9  13   2       45.91       33.55     12.52 o 
  11  13   2      792.23      814.84     27.71 o 
  13  13   2      115.21       98.45     18.80 o 
  15  13   2       23.05       37.16     28.72 o 
 -18  14   2       37.62       39.62     20.97 o 
 -16  14   2      346.24      339.27     20.53 o 
 -14  14   2     1999.01     1909.79     47.47 o 
 -12  14   2      511.29      523.87     27.51 o 
 -10  14   2      257.58      246.33     15.17 o 
  -8  14   2       23.18       38.31      6.54 o 
  -6  14   2      166.35      199.13     12.02 o 
  -4  14   2     1729.84     1809.35     29.63 o 
  -2  14   2      793.65      828.73     20.84 o 
   0  14   2       60.51       77.33      8.63 o 
   2  14   2      695.75      647.94     18.90 o 
   4  14   2        3.33        6.94      5.34 o 
   6  14   2       45.67       55.63      7.96 o 
   8  14   2     1227.95     1126.00     31.92 o 
  10  14   2      210.31      179.93     20.38 o 
  12  14   2        8.23       20.13     14.24 o 
  14  14   2      539.23      593.96     88.83 o 
 -17  15   2      248.43      266.10     21.03 o 
 -15  15   2      124.89      127.99     28.55 o 
 -13  15   2     1218.75     1272.77     51.21 o 
 -11  15   2       44.64       70.12     15.95 o 
  -9  15   2      403.42      333.55     13.21 o 
  -7  15   2      252.01      262.49     12.19 o 
  -5  15   2      653.15      669.59     22.48 o 
  -3  15   2       63.65       79.67      8.99 o 
  -1  15   2      358.92      413.07     14.89 o 
   1  15   2     2353.82     2425.48     40.05 o 
   3  15   2     1781.41     1853.53     30.29 o 
   5  15   2      252.01      234.49     10.12 o 
   7  15   2      526.35      509.03     19.46 o 
   9  15   2        6.46       -4.05     13.88 o 
  11  15   2      171.33      158.86     23.07 o 
  13  15   2       73.59       83.23     33.45 o 
 -16  16   2      140.05      179.32     66.83 o 
 -14  16   2     1781.10     1725.52     78.69 o 
 -12  16   2     1717.76     1794.24     47.86 o 
 -10  16   2     2376.74     2340.73     45.41 o 
  -8  16   2     1659.97     1664.03     37.85 o 
  -6  16   2     4351.02     4258.90     80.64 o 
  -4  16   2      392.51      399.01     13.99 o 
  -2  16   2     4576.17     4652.71     66.40 o 
   0  16   2     3189.92     3110.31     45.93 o 
   2  16   2     2328.58     2201.26     51.05 o 
   4  16   2     1910.79     1926.21     35.55 o 
   6  16   2     1730.18     1685.83     32.47 o 
   8  16   2       19.06       38.38     13.54 o 
  10  16   2     1207.31     1292.90     45.26 o 
  12  16   2      809.49      813.56     56.96 o 
 -15  17   2        6.16       37.08     51.47 o 
 -13  17   2     3752.09     3818.14    244.15 o 
 -11  17   2     1178.03     1266.11     41.07 o 
  -9  17   2     3741.32     3815.60     81.31 o 
  -7  17   2     2779.62     2780.79     77.59 o 
  -5  17   2      178.41      183.42     14.20 o 
  -3  17   2     1600.73     1679.38     34.90 o 
  -1  17   2     1134.23     1190.55     33.19 o 
   1  17   2     2817.12     2931.11     66.71 o 
   3  17   2      171.13      166.12     21.85 o 
   5  17   2      475.53      526.99     24.50 o 
   7  17   2     2052.35     2019.04     41.87 o 
   9  17   2      136.24      190.06     21.24 o 
  11  17   2      423.78      392.87     41.41 o 
 -14  18   2      581.55      502.55     80.67 o 
 -12  18   2     1659.99     1504.37    176.07 o 
 -10  18   2       76.46      113.82     22.77 o 
  -8  18   2      591.40      645.64     65.58 o 
  -6  18   2        9.24       -3.61     18.60 o 
  -4  18   2      136.92      149.05     16.06 o 
  -2  18   2       17.82       20.45     12.05 o 
   0  18   2        1.69       -5.94     11.23 o 
   2  18   2      597.45      606.19     29.79 o 
   4  18   2        6.72       31.23     29.59 o 
   6  18   2      372.36      414.82     30.32 o 
   8  18   2      744.93      716.05     33.10 o 
  10  18   2       12.54       -0.78     20.07 o 
 -13  19   2      259.60      194.67     60.95 o 
 -11  19   2     1139.81      975.50     55.10 o 
  -9  19   2      158.07      140.34     32.80 o 
  -7  19   2       90.94       74.22     23.37 o 
  -5  19   2       51.83      119.39     22.50 o 
  -3  19   2      797.95      694.40     29.85 o 
  -1  19   2      969.27      967.40     34.15 o 
   1  19   2     1761.71     1832.05     56.69 o 
   3  19   2      937.85      968.12     51.29 o 
   5  19   2       17.35       16.99     27.08 o 
   7  19   2      118.68      133.94     51.89 o 
   9  19   2        1.56       -2.63     21.93 o 
 -10  20   2       90.95       88.28     51.06 o 
  -8  20   2      145.95      178.69     39.16 o 
  -6  20   2     1754.82     1669.00    159.88 o 
  -4  20   2      350.56      407.31     41.02 o 
  -2  20   2        5.99      -10.06     14.17 o 
   0  20   2      278.28      271.93     22.02 o 
   2  20   2      885.15      929.01     51.84 o 
   4  20   2        4.48       37.13     27.15 o 
   6  20   2      400.83      482.62     69.60 o 
   8  20   2      321.89      321.70     66.83 o 
  -9  21   2      310.14      242.00     61.44 o 
  -7  21   2      402.84      335.51     39.77 o 
  -5  21   2      282.75      349.03     35.74 o 
  -3  21   2      408.33      469.77     26.19 o 
  -1  21   2      635.22      657.52     51.33 o 
   1  21   2      277.07      258.19     43.03 o 
   3  21   2      735.38      791.74     70.98 o 
   5  21   2      319.80      313.68     61.57 o 
  -6  22   2      227.01      172.13     58.25 o 
  -4  22   2       54.62       52.16     32.65 o 
   0  22   2       57.69       68.63     34.73 o 
 -23   1   3      772.57      735.22     62.73 o 
 -21   1   3      151.08      151.62     19.37 o 
 -19   1   3     4012.06     3770.83     57.73 o 
 -17   1   3     1343.45     1378.46     25.54 o 
 -15   1   3     1002.77     1088.93     19.01 o 
 -13   1   3      858.11     1046.15     16.39 o 
 -11   1   3     1328.96     1275.52     16.67 o 
  -9   1   3     8922.73     9306.05     79.21 o 
  -7   1   3     3227.21     3255.98     32.17 o 
  -5   1   3     4755.39     5344.21     49.43 o 
  -3   1   3    17779.18    17337.30    130.02 o 
  -1   1   3    57656.36    54450.24    366.13 o 
   1   1   3    21750.22    21131.41    138.70 o 
   3   1   3    10856.00    10622.77     73.68 o 
   5   1   3     8423.58     8474.73     57.54 o 
   7   1   3     9032.33     9179.48     66.20 o 
   9   1   3     2267.64     2205.83     26.03 o 
  11   1   3     1153.81     1139.30     21.64 o 
  13   1   3      324.76      327.69     21.70 o 
  15   1   3      130.70      151.05     20.59 o 
  17   1   3     1691.94     1753.17     76.05 o 
 -24   2   3      154.36      162.57     41.60 o 
 -22   2   3      224.27      202.63     23.85 o 
 -20   2   3       91.46      138.14     16.72 o 
 -18   2   3     3318.77     3018.39     42.55 o 
 -16   2   3      216.94      235.91     11.54 o 
 -14   2   3      583.31      563.50     13.18 o 
 -12   2   3       53.31      115.45      6.89 o 
 -10   2   3     6583.88     7383.24     65.33 o 
  -8   2   3      517.90      689.19     11.44 o 
  -6   2   3     6468.18     6734.10     64.61 o 
  -4   2   3      899.99      843.41     10.71 o 
  -2   2   3    16637.61    17265.07    113.79 o 
   0   2   3     1096.80     1163.16     11.58 o 
   2   2   3      651.02      566.99      8.24 o 
   4   2   3     7427.75     7454.44     51.97 o 
   6   2   3      910.23      725.25     12.13 o 
   8   2   3     3827.77     3967.54     36.37 o 
  10   2   3     3442.58     3459.92     36.79 o 
  12   2   3     2341.44     2363.52     36.40 o 
  14   2   3     4172.98     3981.06     65.17 o 
  16   2   3     1809.00     1732.37     55.26 o 
  18   2   3      782.82      871.99    103.22 o 
 -23   3   3      107.16      161.17     26.60 o 
 -21   3   3      934.22      951.38     37.12 o 
 -19   3   3     4448.77     4049.26     57.36 o 
 -17   3   3      118.13      163.08     10.94 o 
 -15   3   3      360.52      309.49     12.10 o 
 -13   3   3     2690.62     2647.59     32.99 o 
 -11   3   3     3238.31     3105.30     30.78 o 
  -9   3   3    15293.16    16101.88    136.33 o 
  -7   3   3     5562.42     5488.17     50.05 o 
  -5   3   3     8088.84     8432.53     74.71 o 
  -3   3   3       69.39       81.62      3.64 o 
  -1   3   3    13531.65    14362.41     98.82 o 
   1   3   3      893.10      853.90     10.74 o 
   3   3   3    14726.43    15460.09    103.96 o 
   5   3   3     1518.90     1209.63     15.76 o 
   7   3   3     5312.52     5221.62     47.77 o 
   9   3   3     9846.22     9832.92     88.00 o 
  11   3   3     3267.43     3133.58     38.42 o 
  13   3   3      156.28      166.29     14.96 o 
  15   3   3     1755.91     1754.75     48.80 o 
  17   3   3     1699.90     1733.27     65.21 o 
 -24   4   3      926.47      927.99     56.33 o 
 -22   4   3      168.50      126.21     22.05 o 
 -20   4   3     1812.40     1595.04     41.77 o 
 -18   4   3       11.96       24.19      9.92 o 
 -16   4   3     1597.51     1611.53     25.69 o 
 -14   4   3      286.11      314.68     10.54 o 
 -12   4   3      518.85      475.42     13.77 o 
 -10   4   3      506.15      472.16     14.84 o 
  -8   4   3    10062.67    10013.05     86.88 o 
  -6   4   3     6155.82     6074.75     53.68 o 
  -4   4   3      340.44      332.23      7.28 o 
  -2   4   3      120.09      144.91      3.73 o 
   0   4   3    14294.08    14384.98     92.60 o 
   2   4   3    26347.88    27841.77    173.09 o 
   4   4   3      405.47      677.61     10.19 o 
   6   4   3     5737.88     5713.93     46.16 o 
   8   4   3     5210.69     5268.27     47.91 o 
  10   4   3    14766.68    14498.94    169.42 o 
  12   4   3       12.17       -3.77      9.51 o 
  14   4   3      824.88      787.30     35.02 o 
  16   4   3     1972.26     1905.67     73.51 o 
  18   4   3     1232.47     1305.18     70.96 o 
 -23   5   3      237.93      286.29     32.83 o 
 -21   5   3      879.54      838.94     32.67 o 
 -19   5   3      264.83      240.93     20.07 o 
 -17   5   3       25.53        7.36      7.17 o 
 -15   5   3     3624.56     3566.33     41.58 o 
 -13   5   3      446.99      494.47     11.36 o 
 -11   5   3    15755.27    17029.77    130.06 o 
  -9   5   3     7106.92     7752.38     69.74 o 
  -7   5   3     1729.91     1943.34     20.53 o 
  -5   5   3     2109.01     2142.13     22.53 o 
  -3   5   3      980.10     1036.82     11.00 o 
  -1   5   3      945.35     1017.30      9.58 o 
   1   5   3    13525.70    14200.21     92.13 o 
   3   5   3       30.04       39.25      4.19 o 
   5   5   3      861.41      963.92     13.69 o 
   7   5   3     1793.72     1914.90     26.67 o 
   9   5   3      561.10      555.67     14.04 o 
  11   5   3     9344.22     9429.13     91.66 o 
  13   5   3        6.59       -4.45     10.98 o 
  15   5   3       25.44       35.94     18.40 o 
  17   5   3       32.17        9.53     24.18 o 
 -22   6   3      210.55      306.10     29.04 o 
 -20   6   3        6.79       20.96     17.92 o 
 -18   6   3     1574.97     1454.78     35.08 o 
 -16   6   3     1103.47     1156.49     22.79 o 
 -14   6   3     1788.37     1735.98     23.49 o 
 -12   6   3     3164.47     2999.19     30.66 o 
 -10   6   3     5554.08     6188.14     55.67 o 
  -8   6   3     7099.62     6912.80     62.07 o 
  -6   6   3     4192.76     4300.76     42.84 o 
  -4   6   3      471.27      463.18      7.30 o 
  -2   6   3      428.59      582.30      7.09 o 
   0   6   3     1029.61     1329.79     11.77 o 
   2   6   3     1567.68     1801.87     17.09 o 
   4   6   3     2822.20     2995.86     28.42 o 
   6   6   3      232.66      215.37      8.00 o 
   8   6   3      523.49      448.60     12.01 o 
  10   6   3       18.57       32.26      8.51 o 
  12   6   3      372.68      393.13     16.60 o 
  14   6   3     3778.22     3680.55     72.53 o 
  16   6   3      598.37      583.15     32.13 o 
  18   6   3       12.44       23.45     28.03 o 
 -23   7   3      241.86      279.59     32.83 o 
 -21   7   3      600.83      705.30     34.69 o 
 -19   7   3     4066.84     3907.84     75.80 o 
 -17   7   3     1118.78     1133.75     32.06 o 
 -15   7   3     2853.20     2821.85     35.83 o 
 -13   7   3     3958.41     3912.40     45.40 o 
 -11   7   3      292.35      206.50      9.05 o 
  -9   7   3    23984.50    25057.16    191.14 o 
  -7   7   3      812.83      707.98     11.11 o 
  -5   7   3     2720.02     2463.87     22.73 o 
  -3   7   3    14071.49    14098.70     97.96 o 
  -1   7   3      534.24      438.25      8.00 o 
   1   7   3     2565.58     2441.05     19.87 o 
   3   7   3    16055.59    17118.35    121.01 o 
   5   7   3      143.49      104.27      6.48 o 
   7   7   3     5282.22     5182.68     47.37 o 
   9   7   3       23.79       23.92      7.79 o 
  11   7   3      215.99      227.56     12.82 o 
  13   7   3      181.38      184.80     20.68 o 
  15   7   3      658.16      637.93     32.01 o 
  17   7   3      602.54      616.53     37.94 o 
 -22   8   3     1123.29     1224.78     49.26 o 
 -20   8   3     2512.85     2489.29     59.51 o 
 -18   8   3     3836.86     3888.95     73.92 o 
 -16   8   3     2039.28     2058.42     37.15 o 
 -14   8   3       83.14       81.44      9.28 o 
 -12   8   3     4209.96     4204.26     45.92 o 
 -10   8   3     7641.92     7481.81     65.31 o 
  -8   8   3     3179.73     3069.26     30.57 o 
  -6   8   3     9903.72     9930.48     84.58 o 
  -4   8   3     5426.93     5578.23     43.84 o 
  -2   8   3    41434.78    42955.63    281.67 o 
   0   8   3     1546.29     1281.07     14.58 o 
   2   8   3     9582.66    10033.06     75.67 o 
   4   8   3     1498.11     1312.30     15.19 o 
   6   8   3     3005.16     2878.39     29.54 o 
   8   8   3      235.64      225.89      9.90 o 
  10   8   3     4610.82     4621.44     61.18 o 
  12   8   3      472.16      443.50     21.98 o 
  14   8   3      852.47      933.23     39.33 o 
  16   8   3      302.61      298.18     30.03 o 
 -21   9   3     2713.66     2694.08     77.61 o 
 -19   9   3      504.05      485.83     28.38 o 
 -17   9   3      695.63      735.43     30.58 o 
 -15   9   3     4528.54     4456.10     56.93 o 
 -13   9   3    11266.98    11216.09    145.10 o 
 -11   9   3     2861.89     2707.56     29.33 o 
  -9   9   3     5295.78     5382.58     49.34 o 
  -7   9   3    17007.29    17671.37    152.38 o 
  -5   9   3     3383.87     3446.93     32.90 o 
  -3   9   3     1724.96     1685.51     18.14 o 
  -1   9   3     6460.58     6451.91     51.30 o 
   1   9   3      464.60      490.91      9.09 o 
   3   9   3       16.36       27.56      5.08 o 
   5   9   3     1237.52     1263.80     20.21 o 
   7   9   3      108.03       91.74      7.96 o 
   9   9   3     3417.90     3387.36     46.56 o 
  11   9   3     4432.61     4407.55     64.41 o 
  13   9   3      233.64      238.67     22.12 o 
  15   9   3      818.13      869.75     40.37 o 
  17   9   3      451.85      572.96     56.95 o 
 -22  10   3       21.97       39.55     39.37 o 
 -20  10   3      229.36      232.96     30.26 o 
 -18  10   3       59.66       66.26     18.12 o 
 -16  10   3        5.07       19.63     14.32 o 
 -14  10   3       16.70        5.85      6.74 o 
 -12  10   3      408.80      416.40     13.74 o 
 -10  10   3     1710.15     1533.15     22.23 o 
  -8  10   3     2781.02     2810.89     27.99 o 
  -6  10   3       39.81      100.59      5.48 o 
  -4  10   3       91.85      108.06      5.69 o 
  -2  10   3     5339.03     5863.32     48.95 o 
   0  10   3      533.64      630.51     11.03 o 
   2  10   3       61.75       62.21      5.52 o 
   4  10   3     6605.43     7106.97     59.20 o 
   6  10   3      182.71      165.87      9.11 o 
   8  10   3     2798.88     2751.22     36.31 o 
  10  10   3      177.90      175.19     13.27 o 
  12  10   3      363.69      348.11     19.32 o 
  14  10   3      547.77      538.77     31.70 o 
  16  10   3        2.61      -16.78     26.22 o 
 -21  11   3       21.86       23.28     33.24 o 
 -19  11   3        6.38        9.08     22.17 o 
 -17  11   3       93.63      129.36     20.56 o 
 -15  11   3        4.31       18.34     13.75 o 
 -13  11   3       39.88       18.82      8.47 o 
 -11  11   3      456.31      506.49     13.33 o 
  -9  11   3       12.39       25.29      6.02 o 
  -7  11   3      212.83      197.27      6.81 o 
  -5  11   3     1091.59     1150.26     14.14 o 
  -3  11   3     1564.94     1722.18     21.24 o 
  -1  11   3    12255.97    12859.33    100.35 o 
   1  11   3      266.15      319.81      8.40 o 
   3  11   3      207.53      194.59      7.93 o 
   5  11   3      123.03      158.19      8.32 o 
   7  11   3       64.93       62.01      8.16 o 
   9  11   3      368.59      344.03     17.38 o 
  11  11   3       17.85       12.33     13.48 o 
  13  11   3      251.45      236.53     17.03 o 
  15  11   3      995.47     1029.63     52.99 o 
 -20  12   3      709.98      890.73     63.37 o 
 -18  12   3      825.62      720.30     37.32 o 
 -16  12   3       75.76       83.93     17.87 o 
 -14  12   3     4238.42     3984.86     61.04 o 
 -12  12   3     1158.86     1149.39     20.44 o 
 -10  12   3     2682.43     2682.57     31.58 o 
  -8  12   3     4804.10     4631.78     47.75 o 
  -6  12   3    15920.43    16151.73    139.96 o 
  -4  12   3       20.34       15.26      5.77 o 
  -2  12   3    13685.95    14385.15    136.43 o 
   0  12   3       32.42       30.33      8.48 o 
   2  12   3    10064.69    10367.37     86.90 o 
   4  12   3     1051.76     1040.39     17.43 o 
   6  12   3     2851.76     2794.29     32.29 o 
   8  12   3     4023.67     3957.75     53.97 o 
  10  12   3     3052.94     3197.62     55.24 o 
  12  12   3      840.77      828.66     34.05 o 
  14  12   3      562.94      659.53     42.93 o 
 -19  13   3     1212.94     1118.21     48.42 o 
 -17  13   3     2350.74     2278.28     64.25 o 
 -15  13   3      717.41      721.47     28.38 o 
 -13  13   3     1650.92     1571.95     31.66 o 
 -11  13   3     2264.95     2282.17     30.92 o 
  -9  13   3     1737.50     1724.78     25.15 o 
  -7  13   3     4191.72     4291.07     47.16 o 
  -5  13   3      646.03      605.80     14.07 o 
  -3  13   3    12596.25    13032.11    131.44 o 
  -1  13   3     4266.53     4286.18     48.47 o 
   1  13   3       18.31        9.29      4.79 o 
   3  13   3     1036.10     1006.58     16.19 o 
   5  13   3     5327.61     5292.51     55.54 o 
   7  13   3      600.62      646.59     20.16 o 
   9  13   3     1599.10     1626.03     35.20 o 
  11  13   3     2206.40     2133.09     44.39 o 
  13  13   3     4891.93     4813.72    100.50 o 
 -18  14   3      609.35      576.69     33.88 o 
 -16  14   3       70.00       36.89     14.43 o 
 -14  14   3      328.01      346.83     21.99 o 
 -12  14   3      661.52      633.05     31.88 o 
 -10  14   3      547.66      557.52     15.61 o 
  -8  14   3      427.13      473.40     13.16 o 
  -6  14   3      896.58      946.16     20.91 o 
  -4  14   3       97.46       92.34      9.28 o 
  -2  14   3     8231.74     8383.64     99.97 o 
   0  14   3      405.21      397.81     13.35 o 
   2  14   3      557.57      567.68     14.22 o 
   4  14   3      625.36      621.74     19.78 o 
   6  14   3      340.04      311.58     15.87 o 
   8  14   3      774.97      722.50     27.51 o 
  10  14   3      107.09      100.27     13.85 o 
  12  14   3      128.05      153.58     30.86 o 
  14  14   3     1064.31     1140.06     96.93 o 
 -17  15   3     1105.42     1173.68     36.75 o 
 -15  15   3       77.18      113.35     26.90 o 
 -13  15   3       71.02       81.10     20.44 o 
 -11  15   3     1706.34     1760.83     39.29 o 
  -9  15   3      639.84      616.19     16.48 o 
  -7  15   3      329.56      355.06     15.48 o 
  -5  15   3       16.40       14.40      7.99 o 
  -3  15   3       11.72       28.52      9.02 o 
  -1  15   3    20457.72    20831.51    280.14 o 
   1  15   3     1015.52     1009.14     20.49 o 
   3  15   3      121.05      118.09      7.19 o 
   5  15   3      130.50      148.22     12.11 o 
   7  15   3      604.72      621.55     23.02 o 
   9  15   3      124.39      136.11     21.32 o 
  11  15   3       86.10       84.40     26.07 o 
  13  15   3      381.88      350.69     29.67 o 
 -16  16   3       75.06      146.95     59.91 o 
 -14  16   3        0.36      -20.74     20.74 o 
 -12  16   3     1850.20     1685.77     45.34 o 
 -10  16   3       13.77       10.37     10.26 o 
  -8  16   3        5.80       21.65     14.30 o 
  -6  16   3     1342.51     1437.50     36.68 o 
  -4  16   3      132.02      146.55     20.63 o 
  -2  16   3     5519.32     5457.20     80.73 o 
   0  16   3      248.03      258.44     16.28 o 
   2  16   3      205.18      201.97     12.00 o 
   4  16   3      136.58      122.12     15.30 o 
   6  16   3      142.09      151.45     15.36 o 
   8  16   3      224.64      258.06     33.91 o 
  10  16   3       29.41       38.24     22.93 o 
  12  16   3       12.48        6.92     51.89 o 
 -15  17   3      816.62      833.62     57.00 o 
 -13  17   3      790.92      780.30     41.79 o 
 -11  17   3      125.03      142.66     13.97 o 
  -9  17   3       68.80       45.90     16.38 o 
  -7  17   3     2264.06     2158.55     82.34 o 
  -5  17   3      938.56      947.26     32.43 o 
  -3  17   3       10.85       28.99     12.66 o 
  -1  17   3     1387.75     1415.17     37.58 o 
   1  17   3      364.58      438.34     22.45 o 
   3  17   3      765.04      770.26     29.45 o 
   5  17   3     1766.39     1713.34     34.88 o 
   7  17   3        2.95       -3.98     14.80 o 
   9  17   3     2425.04     2381.64    110.09 o 
  11  17   3      192.90      204.21     38.09 o 
 -14  18   3     5113.54     5340.19    153.73 o 
 -12  18   3       73.78       36.32     16.37 o 
 -10  18   3      768.01      847.54     39.44 o 
  -8  18   3     1720.38     1852.17     71.32 o 
  -6  18   3       78.73      121.30     16.87 o 
  -4  18   3     1386.16     1412.40     48.87 o 
  -2  18   3     1924.87     1929.82     74.29 o 
   0  18   3      450.03      506.74     23.48 o 
   2  18   3      293.55      333.01     18.54 o 
   4  18   3      341.55      397.18     27.20 o 
   6  18   3      874.41      871.80     30.34 o 
   8  18   3      142.22      181.62     23.66 o 
  10  18   3     1018.35     1031.68     60.71 o 
 -13  19   3      641.57      758.11     90.35 o 
 -11  19   3      206.42      224.70     32.10 o 
  -9  19   3      186.92      208.04     34.41 o 
  -7  19   3       13.83       16.68     25.81 o 
  -5  19   3       40.47       47.60     15.28 o 
  -3  19   3      103.39      126.65     18.12 o 
  -1  19   3      805.70      738.61     31.91 o 
   1  19   3     1234.15     1202.19     35.37 o 
   3  19   3      669.98      786.59     51.10 o 
   5  19   3      330.12      319.14     41.86 o 
   7  19   3      102.77      123.01     52.86 o 
 -12  20   3       67.16       73.26     26.32 o 
 -10  20   3      168.99      234.53     61.99 o 
  -8  20   3        5.97       36.05     27.59 o 
  -6  20   3        3.11       -0.92     24.22 o 
  -4  20   3      473.20      504.62     27.81 o 
  -2  20   3       30.95       53.74     16.63 o 
   0  20   3     1293.11     1201.11     66.10 o 
   2  20   3        4.64        8.03     25.86 o 
   4  20   3      940.12      872.96     83.30 o 
   6  20   3      451.72      490.51     74.16 o 
  -9  21   3        9.39       56.59     49.95 o 
  -7  21   3        7.26      -17.61     24.44 o 
  -5  21   3        1.98       20.11     17.05 o 
  -3  21   3        0.44       10.57     16.78 o 
  -1  21   3       17.42       19.65     29.47 o 
   1  21   3     1065.59      981.99     75.41 o 
  -4  22   3       12.01       40.26     29.61 o 
  -2  22   3       16.01       -1.25     29.47 o 
   0  22   3      140.34      161.47     42.20 o 
 -24   0   4     1706.01     1885.55     91.12 o 
 -22   0   4     3336.34     3490.15     88.05 o 
 -20   0   4    16197.59    15042.36    253.16 o 
 -18   0   4     1275.89     1645.76     41.53 o 
 -16   0   4     5739.63     5694.26     76.50 o 
 -14   0   4    37229.94    38294.65    401.18 o 
 -12   0   4    18025.46    18469.67    215.28 o 
 -10   0   4    26953.34    27589.01    311.60 o 
  -8   0   4     9817.83     9130.80    118.30 o 
  -6   0   4    20209.92    19248.93    231.99 o 
  -4   0   4    48190.33    44338.77    520.42 o 
  -2   0   4      716.73      521.06     20.37 o 
   0   0   4      816.80      406.54     18.60 o 
   2   0   4   132777.70   128288.66   1193.97 o 
   4   0   4      963.73     1832.72     31.30 o 
   6   0   4    10874.68    10943.83    112.52 o 
   8   0   4     4443.44     4668.39     72.94 o 
  10   0   4     1808.48     1902.73     41.12 o 
  12   0   4     2983.50     2894.37     73.78 o 
  14   0   4     1530.16     1519.28     64.36 o 
  16   0   4     4627.56     4301.14    215.44 o 
 -25   1   4     1054.08     1386.89     78.91 o 
 -23   1   4     1075.93     1245.54     42.86 o 
 -21   1   4     2539.63     2500.10     49.36 o 
 -19   1   4    10514.79     9476.01    107.05 o 
 -17   1   4     2593.73     2888.13     35.56 o 
 -15   1   4     5232.97     5056.94     48.47 o 
 -13   1   4     5256.48     5020.31     49.81 o 
 -11   1   4     2150.67     1925.29     23.72 o 
  -9   1   4    20920.69    21051.32    169.37 o 
  -7   1   4    20965.73    20916.30    188.37 o 
  -5   1   4     4880.42     4454.15     42.53 o 
  -3   1   4    10870.50    10020.59     75.71 o 
  -1   1   4    34071.57    33742.69    244.19 o 
   1   1   4    25897.59    25564.93    172.37 o 
   3   1   4     2698.16     2446.02     25.05 o 
   5   1   4     2581.96     2310.74     23.47 o 
   7   1   4     1664.35     1690.21     21.29 o 
   9   1   4     2745.45     2835.54     33.65 o 
  11   1   4     2249.88     2282.78     47.43 o 
  13   1   4     2643.60     2714.37     72.02 o 
  15   1   4     1865.39     1718.47     62.00 o 
 -24   2   4       34.29       69.34     23.70 o 
 -22   2   4       53.39       36.82     17.49 o 
 -20   2   4       56.69       62.13     13.49 o 
 -18   2   4       84.27      111.20     10.95 o 
 -16   2   4      738.70      765.53     18.71 o 
 -14   2   4      462.42      422.04     12.05 o 
 -12   2   4     4333.74     4341.94     47.14 o 
 -10   2   4    10766.08    11549.69     97.41 o 
  -8   2   4      973.06      925.25     16.95 o 
  -6   2   4      276.60      244.50      6.97 o 
  -4   2   4      915.17      987.48     12.49 o 
  -2   2   4    17683.14    18294.12    122.34 o 
   0   2   4     2384.28     2603.77     22.07 o 
   2   2   4     1380.22     1516.32     16.26 o 
   4   2   4      158.00      166.64      6.95 o 
   6   2   4      410.88      480.46     13.30 o 
   8   2   4      105.46      108.48      8.12 o 
  10   2   4     4100.08     4052.90     51.30 o 
  12   2   4      529.61      525.11     23.26 o 
  14   2   4        3.45        6.52     20.18 o 
  16   2   4      306.97      305.99     40.45 o 
 -23   3   4       16.65       -1.43     18.05 o 
 -21   3   4       55.97       67.57     17.23 o 
 -19   3   4      311.95      227.34     15.01 o 
 -17   3   4       74.53       35.71      7.57 o 
 -15   3   4      312.02      376.10     18.87 o 
 -13   3   4        2.35        4.45      6.31 o 
 -11   3   4      380.24      328.34      9.56 o 
  -9   3   4     2220.87     2415.00     28.17 o 
  -7   3   4      272.05      251.43      9.08 o 
  -5   3   4     2213.22     2392.94     23.07 o 
  -3   3   4     3350.12     3513.60     28.00 o 
  -1   3   4     1869.59     1890.87     17.47 o 
   1   3   4     8432.96     8457.09     58.30 o 
   3   3   4     9866.19    10862.78     76.34 o 
   5   3   4     1142.40     1110.20     15.39 o 
   7   3   4        0.82        2.94      5.57 o 
   9   3   4      384.20      447.65     16.14 o 
  11   3   4       73.42       79.01     11.41 o 
  13   3   4       50.22       68.38     15.17 o 
  15   3   4       43.94       42.88     23.86 o 
  17   3   4      249.70      175.90     46.59 o 
 -24   4   4       43.05        5.93     20.98 o 
 -22   4   4      556.71      695.97     33.25 o 
 -20   4   4     2035.55     1878.81     41.38 o 
 -18   4   4      490.98      534.75     16.88 o 
 -16   4   4     1307.60     1259.14     23.16 o 
 -14   4   4      594.94      599.07     13.33 o 
 -12   4   4     3117.71     3176.59     39.31 o 
 -10   4   4    26024.86    26762.99    221.99 o 
  -8   4   4      699.15      606.62     11.58 o 
  -6   4   4    12711.98    12960.90    113.25 o 
  -4   4   4    13624.98    13991.48    106.30 o 
  -2   4   4    18060.05    18416.20    116.94 o 
   0   4   4      220.00      170.41      5.69 o 
   2   4   4     8886.37     9770.10     67.19 o 
   4   4   4       48.90        7.93      3.88 o 
   6   4   4     4678.99     4619.49     40.41 o 
   8   4   4      549.90      525.39     16.00 o 
  10   4   4       38.13       39.04      9.00 o 
  12   4   4     5342.15     5351.14     85.94 o 
  14   4   4     3483.24     3711.43     80.79 o 
  16   4   4     2355.21     2236.84     85.64 o 
 -23   5   4      483.46      442.39     35.18 o 
 -21   5   4     1779.89     1880.83     45.77 o 
 -19   5   4     5684.24     5319.26     68.34 o 
 -17   5   4      177.58      232.25     12.76 o 
 -15   5   4     2440.59     2498.50     32.80 o 
 -13   5   4     8737.16     8449.58     83.23 o 
 -11   5   4    23238.58    23171.33    194.34 o 
  -9   5   4     5726.44     5546.20     48.31 o 
  -7   5   4    30557.54    30938.02    261.35 o 
  -5   5   4     4220.07     3692.29     30.28 o 
  -3   5   4    11323.18    11231.31     79.04 o 
  -1   5   4     6558.68     6023.65     41.97 o 
   1   5   4    29952.01    30974.58    196.27 o 
   3   5   4    17510.11    17289.96    117.41 o 
   5   5   4     9748.57     9304.60     70.44 o 
   7   5   4     5328.66     5192.19     63.42 o 
   9   5   4    14795.59    14747.85    123.53 o 
  11   5   4     1214.11     1234.48     27.63 o 
  13   5   4     3821.58     3817.63     74.91 o 
  15   5   4     1131.23     1174.88     42.55 o 
  17   5   4     2397.00     2304.16    125.28 o 
 -24   6   4     1629.77     1825.38     75.70 o 
 -22   6   4     1296.00     1233.60     43.74 o 
 -20   6   4     2055.55     1984.76     45.85 o 
 -18   6   4     4227.21     4338.75     55.15 o 
 -16   6   4     2886.42     2954.05     35.88 o 
 -14   6   4      224.18      234.71     10.06 o 
 -12   6   4      111.88      137.04      7.69 o 
 -10   6   4     3220.18     3232.77     31.67 o 
  -8   6   4     7715.14     7567.56     67.13 o 
  -6   6   4     2664.82     3433.53     31.81 o 
  -4   6   4      893.32      740.08      9.67 o 
  -2   6   4    12769.54    12863.93     83.71 o 
   0   6   4    11749.31    11365.54     73.88 o 
   2   6   4     5312.91     5143.05     40.62 o 
   4   6   4     1485.36     1287.67     16.50 o 
   6   6   4     1112.72     1071.90     16.88 o 
   8   6   4     5999.56     6077.68     72.83 o 
  10   6   4     3727.78     3770.21     47.70 o 
  12   6   4      785.73      698.84     30.57 o 
  14   6   4     3600.09     3685.93     75.15 o 
  16   6   4      332.36      302.73     36.18 o 
 -23   7   4      123.71       67.69     23.05 o 
 -21   7   4      789.14      841.27     36.33 o 
 -19   7   4        6.89      -11.69     17.02 o 
 -17   7   4      199.18      189.65     11.62 o 
 -15   7   4     2059.97     2009.12     29.25 o 
 -13   7   4     3545.47     3354.29     46.86 o 
 -11   7   4      404.97      315.65     10.22 o 
  -9   7   4    16195.00    16654.48    140.09 o 
  -7   7   4      189.80      200.50      9.33 o 
  -5   7   4     3313.14     3510.77     31.27 o 
  -3   7   4      114.13       73.91      4.34 o 
  -1   7   4    10397.19    10922.61     72.41 o 
   1   7   4     1266.89     1142.23     13.91 o 
   3   7   4      245.17      190.03      7.36 o 
   5   7   4     1702.07     1899.94     23.15 o 
   7   7   4     8870.72     8969.14     76.81 o 
   9   7   4      752.00      822.53     22.14 o 
  11   7   4      985.46      935.47     41.31 o 
  13   7   4        5.10       11.46     16.26 o 
  15   7   4       80.05       36.11     22.18 o 
 -22   8   4      176.63      172.01     24.91 o 
 -20   8   4        0.03       -5.57     16.64 o 
 -18   8   4        5.60       19.74     16.06 o 
 -16   8   4     1176.46     1155.69     41.62 o 
 -14   8   4     2705.33     2544.52     35.15 o 
 -12   8   4       75.67       88.39      7.27 o 
 -10   8   4      111.46      152.57      7.16 o 
  -8   8   4       59.54       61.62      5.06 o 
  -6   8   4     2785.36     3277.85     28.75 o 
  -4   8   4      355.57      435.88      8.00 o 
  -2   8   4      419.04      488.82      9.49 o 
   0   8   4       78.82       68.22      4.33 o 
   2   8   4     2857.61     2813.80     25.22 o 
   4   8   4      786.44      807.50     13.59 o 
   6   8   4      101.74      107.68      7.96 o 
   8   8   4      428.24      415.82     16.69 o 
  10   8   4     6304.33     6256.34     84.21 o 
  12   8   4      814.07      756.10     32.01 o 
  14   8   4       88.35      119.38     21.19 o 
  16   8   4       65.00      104.08     57.75 o 
 -23   9   4      871.98      872.21     65.57 o 
 -21   9   4      139.75      122.92     24.87 o 
 -19   9   4       87.48       91.88     19.44 o 
 -17   9   4     1664.24     1580.80     42.27 o 
 -15   9   4       64.45       51.58      9.33 o 
 -13   9   4     3237.01     3293.40     39.98 o 
 -11   9   4     2492.09     2722.30     32.63 o 
  -9   9   4       31.15       28.08      4.57 o 
  -7   9   4     2723.88     2851.95     26.87 o 
  -5   9   4     4795.10     5348.87     43.26 o 
  -3   9   4     5932.18     6032.47     42.09 o 
  -1   9   4     6085.28     6195.57     50.68 o 
   1   9   4     1913.35     2034.74     20.60 o 
   3   9   4       66.51       50.97      5.13 o 
   5   9   4     2655.89     2552.76     29.11 o 
   7   9   4      782.16      765.85     18.07 o 
   9   9   4      300.83      339.24     16.47 o 
  11   9   4     3473.04     3443.12     66.94 o 
  13   9   4     3552.64     3539.85     71.57 o 
  15   9   4      870.03      900.17     53.61 o 
 -22  10   4      146.68      138.69     33.53 o 
 -20  10   4      347.02      300.26     31.23 o 
 -18  10   4      415.74      454.07     26.34 o 
 -16  10   4      209.11      218.84     22.30 o 
 -14  10   4      425.44      411.66     14.46 o 
 -12  10   4     1666.54     1601.81     24.91 o 
 -10  10   4     4520.59     4726.23     54.10 o 
  -8  10   4     2096.97     2112.09     27.37 o 
  -6  10   4      174.57      109.76      6.51 o 
  -4  10   4       16.58       18.47      3.37 o 
  -2  10   4      987.33      932.23     12.39 o 
   0  10   4     1758.17     1688.85     20.17 o 
   2  10   4      737.54      771.76     13.32 o 
   4  10   4     5112.55     5164.61     52.06 o 
   6  10   4      769.99      773.97     22.37 o 
   8  10   4     1776.81     1708.26     31.22 o 
  10  10   4     4619.82     4618.33     68.92 o 
  12  10   4     1299.05     1277.39     40.45 o 
  14  10   4     1882.00     2102.16     67.37 o 
 -21  11   4      522.23      591.03     44.81 o 
 -19  11   4      622.28      655.23     37.37 o 
 -17  11   4      741.34      818.16     38.89 o 
 -15  11   4      397.18      446.86     20.20 o 
 -13  11   4     4047.19     3800.59     48.22 o 
 -11  11   4     2869.82     2835.22     34.31 o 
  -9  11   4    11290.23    11155.58    101.31 o 
  -7  11   4      934.99      855.63     14.85 o 
  -5  11   4     5880.26     5707.62     56.20 o 
  -3  11   4    10610.30    10535.46     78.30 o 
  -1  11   4     4427.29     4347.79     39.23 o 
   1  11   4       35.30       51.15      6.18 o 
   3  11   4     3856.32     3780.60     37.45 o 
   5  11   4     1074.96     1094.85     19.86 o 
   7  11   4     5423.35     5466.62     60.09 o 
   9  11   4     2149.55     2205.02     41.64 o 
  11  11   4     1924.41     1965.34     42.15 o 
  13  11   4     1448.21     1612.73     57.48 o 
 -20  12   4      294.13      295.30     28.68 o 
 -18  12   4      308.13      310.56     24.23 o 
 -16  12   4     1827.38     1728.70     44.10 o 
 -14  12   4      165.65      189.27     14.34 o 
 -12  12   4      682.32      602.46     15.12 o 
 -10  12   4      983.06      928.38     17.81 o 
  -8  12   4     3646.86     3670.00     39.25 o 
  -6  12   4      116.58      153.24      7.46 o 
  -4  12   4     2390.44     2257.95     28.64 o 
  -2  12   4     7774.11     8058.14     68.43 o 
   0  12   4      339.15      332.91      9.29 o 
   2  12   4     4910.43     4907.87     49.11 o 
   4  12   4     1100.00     1138.18     19.65 o 
   6  12   4     2008.69     2013.50     31.10 o 
   8  12   4     3442.47     3470.83     53.98 o 
  10  12   4     1852.01     1879.33     42.13 o 
  12  12   4       52.15       69.47     20.50 o 
  14  12   4      240.80      234.14     40.65 o 
 -19  13   4      473.17      511.45     31.05 o 
 -17  13   4      342.20      415.92     23.94 o 
 -15  13   4      361.08      337.85     23.51 o 
 -13  13   4      451.88      406.96     17.08 o 
 -11  13   4      491.42      467.28     13.18 o 
  -9  13   4       14.03       11.18      5.80 o 
  -7  13   4       19.51       38.64      5.50 o 
  -5  13   4        1.26        5.65      6.06 o 
  -3  13   4      890.86      897.57     18.84 o 
  -1  13   4    10587.10    10546.67     90.88 o 
   1  13   4      675.03      640.88     13.22 o 
   3  13   4        8.71        9.99      6.94 o 
   5  13   4      946.13      976.15     21.43 o 
   7  13   4      741.43      669.58     22.50 o 
   9  13   4        1.37       -6.09     12.66 o 
  11  13   4      443.94      459.19     25.70 o 
  13  13   4        4.43       -4.51     53.62 o 
 -20  14   4        9.38       16.06     22.62 o 
 -18  14   4       79.09      131.44     20.77 o 
 -16  14   4        7.41        6.30     13.21 o 
 -14  14   4      859.19      881.78     25.08 o 
 -12  14   4     1077.57     1001.59     24.03 o 
 -10  14   4       25.70       37.61      8.31 o 
  -8  14   4     2002.63     1988.82     28.13 o 
  -6  14   4      756.46      768.33     24.53 o 
  -4  14   4       19.69        8.81      7.93 o 
  -2  14   4      325.54      340.65     14.09 o 
   0  14   4      157.45      168.04      7.27 o 
   2  14   4        1.33       -5.42      6.82 o 
   4  14   4        4.53       10.72     10.47 o 
   6  14   4      412.63      381.09     19.74 o 
   8  14   4       36.71       45.83     12.24 o 
  10  14   4       11.48        5.95     14.65 o 
  12  14   4       58.29       33.86     26.45 o 
 -19  15   4        7.93       -6.43     18.34 o 
 -17  15   4      172.14      113.19     16.65 o 
 -15  15   4     3002.98     2814.28     74.35 o 
 -13  15   4      108.78      118.80     18.63 o 
 -11  15   4       55.74       45.39     12.45 o 
  -9  15   4      506.35      536.61     14.99 o 
  -7  15   4       13.45       19.92      9.61 o 
  -5  15   4       38.81       41.18     10.53 o 
  -3  15   4     1400.62     1383.56     29.27 o 
  -1  15   4     1674.60     1524.70     27.08 o 
   1  15   4       19.19       18.33      5.95 o 
   3  15   4       22.98       17.82     10.16 o 
   5  15   4      376.94      403.50     20.80 o 
   7  15   4        8.86        0.29     14.20 o 
   9  15   4       28.84       25.41     20.04 o 
  11  15   4       10.64        9.36     39.71 o 
 -18  16   4      508.05      453.84     86.34 o 
 -16  16   4     1518.04     1599.95     89.59 o 
 -14  16   4     1605.43     1658.52     53.83 o 
 -12  16   4      784.68      845.75     31.90 o 
 -10  16   4     1188.99     1277.50     28.39 o 
  -8  16   4      684.27      694.68     27.65 o 
  -6  16   4     2222.53     2274.03     53.82 o 
  -4  16   4     3399.51     3302.29     64.92 o 
  -2  16   4     4159.79     4129.03     73.31 o 
   0  16   4       46.51       51.33     12.67 o 
   2  16   4     1336.12     1289.21     25.62 o 
   4  16   4     1654.32     1680.08     34.88 o 
   6  16   4      270.56      307.46     20.42 o 
   8  16   4     1013.40      901.84     38.82 o 
  10  16   4     1010.11     1016.59     62.40 o 
 -17  17   4      487.66      352.84     77.49 o 
 -15  17   4     1857.90     1982.48     92.29 o 
 -13  17   4      138.39      196.99     25.50 o 
 -11  17   4     1966.94     2090.79     45.77 o 
  -9  17   4      542.33      553.25     26.99 o 
  -7  17   4     1364.03     1349.39     41.39 o 
  -5  17   4      611.94      578.94     37.75 o 
  -3  17   4     3392.23     3288.25     74.77 o 
  -1  17   4      816.14      829.26     33.52 o 
   1  17   4      519.39      652.33     28.61 o 
   3  17   4      634.70      670.50     21.28 o 
   5  17   4      416.40      492.51     24.24 o 
   7  17   4      166.90      127.48     23.10 o 
   9  17   4     1551.30     1687.01     76.76 o 
 -14  18   4      125.32      135.65     31.69 o 
 -12  18   4      848.68      746.60     46.02 o 
 -10  18   4      222.25      280.44     22.21 o 
  -8  18   4       67.71       62.04     23.07 o 
  -6  18   4       50.33       59.93     18.31 o 
  -4  18   4       24.30       10.43     15.33 o 
  -2  18   4     3994.34     3651.11     72.89 o 
   0  18   4       36.89       12.05     15.70 o 
   2  18   4      189.03      206.73     19.75 o 
   4  18   4       82.84       85.46     20.67 o 
   6  18   4        8.04        8.80     17.50 o 
   8  18   4      390.63      375.62     72.57 o 
 -13  19   4       87.91       62.32     29.60 o 
 -11  19   4        3.06       38.58     20.80 o 
  -9  19   4       46.61       32.27     27.38 o 
  -7  19   4       12.11        3.46     20.02 o 
  -5  19   4        0.50       19.84     16.54 o 
  -3  19   4     1298.93     1311.58     44.51 o 
  -1  19   4     5750.92     5323.22    112.82 o 
   1  19   4       20.10       10.33     15.51 o 
   3  19   4        1.28       -0.34     16.73 o 
   5  19   4       45.73        0.84     21.00 o 
   7  19   4      669.85      529.53     79.01 o 
 -12  20   4       14.86      -18.38     18.38 o 
 -10  20   4        3.05       14.81     46.49 o 
  -8  20   4      206.27      267.62     36.54 o 
  -6  20   4      555.80      589.06     32.27 o 
  -4  20   4      353.22      374.35     40.43 o 
  -2  20   4      935.45      933.49     38.29 o 
   0  20   4      490.62      438.88     26.79 o 
   4  20   4      502.31      547.38     73.33 o 
  -9  21   4        9.55       77.35     51.47 o 
  -7  21   4      142.57      164.61     33.94 o 
  -5  21   4      314.50      345.95     30.66 o 
  -3  21   4      732.30      761.72     36.42 o 
  -1  21   4       95.59       67.94     38.05 o 
 -25   1   5      144.55      132.77     32.41 o 
 -23   1   5      760.04      807.13     39.30 o 
 -21   1   5     1028.18      988.78     37.00 o 
 -19   1   5     1637.11     1866.78     34.43 o 
 -17   1   5     1561.57     1522.90     24.55 o 
 -15   1   5      266.91      299.32     11.81 o 
 -13   1   5     2206.51     2319.68     28.60 o 
 -11   1   5      292.00      382.39     11.26 o 
  -9   1   5      846.84      707.27     14.68 o 
  -7   1   5     6772.40     7083.81     66.10 o 
  -5   1   5     1842.78     2246.48     22.97 o 
  -3   1   5     3899.72     3661.49     32.67 o 
  -1   1   5     6915.97     6834.13     55.85 o 
   1   1   5    19185.23    20309.42    136.44 o 
   3   1   5     4352.63     3965.95     34.11 o 
   5   1   5     1418.49     1388.27     19.09 o 
   7   1   5     2316.40     2322.70     28.58 o 
   9   1   5     2524.64     2561.43     37.06 o 
  11   1   5      990.04     1033.16     33.40 o 
  13   1   5     1525.80     1627.09     47.58 o 
  15   1   5      150.57      195.93     65.17 o 
 -24   2   5      581.05      499.63     30.51 o 
 -22   2   5     1259.05     1303.32     41.36 o 
 -20   2   5     2985.75     2588.15     45.45 o 
 -18   2   5      935.76      684.99     17.90 o 
 -16   2   5     1041.01     1089.43     19.89 o 
 -14   2   5       33.76       37.66      7.19 o 
 -12   2   5     2226.90     2444.57     28.78 o 
 -10   2   5     6658.95     6949.94     70.67 o 
  -8   2   5     4742.48     4928.04     47.30 o 
  -6   2   5       61.90      112.44     10.35 o 
  -4   2   5     5729.92     5833.29     47.24 o 
  -2   2   5     4844.59     4884.40     36.44 o 
   0   2   5    10085.37    10861.16     74.04 o 
   2   2   5      707.39      633.85     16.32 o 
   4   2   5      425.77      541.45     11.87 o 
   6   2   5      244.13      218.65      9.21 o 
   8   2   5      840.05      838.31     17.98 o 
  10   2   5     1792.48     1905.59     36.74 o 
  12   2   5       93.34       83.12     16.85 o 
  14   2   5      684.22      706.34     42.84 o 
 -25   3   5      241.53      223.53     32.11 o 
 -23   3   5       61.32      119.00     20.46 o 
 -21   3   5     1474.62     1521.38     41.65 o 
 -19   3   5       26.86       37.53     10.48 o 
 -17   3   5      151.75      162.79     11.29 o 
 -15   3   5      690.70      753.01     18.25 o 
 -13   3   5     2312.44     2291.14     28.28 o 
 -11   3   5     1928.95     1664.98     22.63 o 
  -9   3   5    14206.78    14658.86    124.79 o 
  -7   3   5     2180.60     1998.02     23.32 o 
  -5   3   5    11099.64    11512.80     86.82 o 
  -3   3   5       40.34       35.75      4.28 o 
  -1   3   5    10456.82    11014.96     75.87 o 
   1   3   5    15352.88    16183.81    112.64 o 
   3   3   5      195.04      350.76      9.24 o 
   5   3   5     2659.98     2592.63     28.22 o 
   7   3   5     3943.31     3888.28     50.10 o 
   9   3   5     2127.17     2144.04     35.97 o 
  11   3   5     4784.83     4767.71     93.05 o 
  13   3   5     2272.44     2389.85     73.00 o 
  15   3   5      280.17      248.08     38.84 o 
 -24   4   5     1246.69     1342.40     49.48 o 
 -22   4   5      113.93      209.84     24.01 o 
 -20   4   5     2050.79     1822.63     36.70 o 
 -18   4   5      668.60      797.46     19.63 o 
 -16   4   5      661.50      670.65     16.25 o 
 -14   4   5     4716.67     4863.33     49.37 o 
 -12   4   5     2408.79     2367.15     29.29 o 
 -10   4   5    10680.93    10993.86     92.79 o 
  -8   4   5     7003.88     6890.06     62.87 o 
  -6   4   5       96.34      201.93      6.29 o 
  -4   4   5    15916.44    16543.84    114.92 o 
  -2   4   5     8897.99     9268.12     67.43 o 
   0   4   5      300.07      421.31      8.38 o 
   2   4   5    17206.13    17937.75    128.16 o 
   4   4   5     1203.62     1044.16     16.44 o 
   6   4   5     2321.49     2196.32     26.29 o 
   8   4   5      742.72      765.86     17.92 o 
  10   4   5     2502.76     2557.76     42.73 o 
  12   4   5     1151.85     1294.07     45.75 o 
  14   4   5       47.33       78.25     25.72 o 
  16   4   5      178.75      173.93     68.63 o 
 -23   5   5      134.47      110.66     28.16 o 
 -21   5   5       93.74       50.34     15.71 o 
 -19   5   5     1866.31     1705.44     31.72 o 
 -17   5   5     1239.66     1086.01     22.75 o 
 -15   5   5      138.15      171.87     10.18 o 
 -13   5   5      887.31      906.44     19.86 o 
 -11   5   5       31.76       23.13      5.60 o 
  -9   5   5       85.38      138.35      7.20 o 
  -7   5   5     1754.87     2187.23     23.86 o 
  -5   5   5    11389.25    12389.54     93.08 o 
  -3   5   5     7018.78     7185.41     49.57 o 
  -1   5   5     4674.92     4965.27     37.64 o 
   1   5   5     5679.73     5588.26     42.89 o 
   3   5   5     3464.00     3587.43     38.31 o 
   5   5   5      383.78      345.67     12.14 o 
   7   5   5     1112.09     1148.53     20.09 o 
   9   5   5        0.87       -5.24      7.86 o 
  11   5   5      355.51      380.32     27.09 o 
  13   5   5        0.75        2.72     19.11 o 
  15   5   5       24.09        8.18     29.75 o 
 -24   6   5      599.64      533.18     38.40 o 
 -22   6   5       42.73       39.42     21.45 o 
 -20   6   5      286.31      307.67     20.15 o 
 -18   6   5       43.67       74.99     10.36 o 
 -16   6   5      455.37      449.53     14.76 o 
 -14   6   5       34.39       46.18      8.05 o 
 -12   6   5     2963.50     3104.24     32.46 o 
 -10   6   5     4595.77     4575.76     43.43 o 
  -8   6   5     3664.38     3976.41     41.20 o 
  -6   6   5     1171.50     1500.37     16.30 o 
  -4   6   5       48.30       73.27      4.71 o 
  -2   6   5     8904.84     9285.81     62.97 o 
   0   6   5        4.19        6.33      4.34 o 
   2   6   5     2182.79     2371.14     23.19 o 
   4   6   5      118.89      138.80      7.84 o 
   6   6   5      583.70      560.99     13.49 o 
   8   6   5       52.46       54.31      9.81 o 
  10   6   5       21.05       25.04     14.54 o 
  12   6   5      815.99      770.20     33.68 o 
  14   6   5     3494.63     3840.25     96.73 o 
 -23   7   5      585.81      621.36     34.92 o 
 -21   7   5     2971.71     2935.02     71.07 o 
 -19   7   5     1533.72     1601.47     37.49 o 
 -17   7   5     1159.09     1185.86     24.09 o 
 -15   7   5     1556.71     1525.88     24.76 o 
 -13   7   5     5404.45     5299.11     53.06 o 
 -11   7   5     4987.63     5085.65     46.42 o 
  -9   7   5     1781.89     1715.62     20.14 o 
  -7   7   5      242.52      230.25      6.60 o 
  -5   7   5      767.90      657.46     10.60 o 
  -3   7   5      205.17      120.03      5.19 o 
  -1   7   5     4314.09     4038.81     32.04 o 
   1   7   5     3563.71     3559.99     30.88 o 
   3   7   5     2228.11     2167.43     23.99 o 
   5   7   5     1192.41     1127.90     18.28 o 
   7   7   5     1813.36     1818.08     26.58 o 
   9   7   5     1278.52     1193.90     29.77 o 
  11   7   5      284.76      272.09     23.15 o 
  13   7   5     2932.63     3066.91     67.80 o 
  15   7   5      287.15      287.34     42.53 o 
 -24   8   5      868.87     1113.03    156.49 o 
 -22   8   5     1881.64     2120.57     76.76 o 
 -20   8   5     4374.51     4182.60     86.59 o 
 -18   8   5     3034.13     3099.88     60.57 o 
 -16   8   5     5896.64     5766.49     68.84 o 
 -14   8   5     7275.14     7239.76     75.70 o 
 -12   8   5     2077.74     2079.93     29.43 o 
 -10   8   5     2637.98     2787.31     42.18 o 
  -8   8   5     2975.98     2890.27     30.96 o 
  -6   8   5       33.22      104.24      5.61 o 
  -4   8   5     2422.04     2507.78     24.32 o 
  -2   8   5     2953.75     2859.30     26.00 o 
   0   8   5     2754.51     2692.99     24.58 o 
   2   8   5    13009.41    12959.04     95.99 o 
   4   8   5     1416.66     1333.10     20.87 o 
   6   8   5      607.24      657.01     16.30 o 
   8   8   5     5540.21     5344.48     63.54 o 
  10   8   5       59.77       48.89     16.99 o 
  12   8   5     1215.52     1234.89     41.26 o 
  14   8   5      661.70      633.19     41.66 o 
 -23   9   5        8.95       12.38     28.49 o 
 -21   9   5       60.37       93.51     21.27 o 
 -19   9   5     1961.39     1912.23     49.49 o 
 -17   9   5       19.99       -4.09     12.70 o 
 -15   9   5     2123.56     2114.57     31.53 o 
 -13   9   5      110.55      106.50      8.92 o 
 -11   9   5    17041.99    16902.51    155.75 o 
  -9   9   5     2216.21     2157.26     24.34 o 
  -7   9   5      671.78      570.47     10.03 o 
  -5   9   5     3978.41     4109.74     36.93 o 
  -3   9   5     2915.88     2959.86     29.28 o 
  -1   9   5     1605.11     1478.27     15.75 o 
   1   9   5      448.40      456.23      9.79 o 
   3   9   5       43.93       53.34      6.48 o 
   5   9   5     2178.83     2246.78     29.38 o 
   7   9   5     1406.23     1326.17     25.98 o 
   9   9   5     1825.30     1844.99     38.54 o 
  11   9   5       15.92       13.70     16.39 o 
  13   9   5     1125.06     1165.60     51.54 o 
 -22  10   5      222.07      212.39     36.09 o 
 -20  10   5        8.26       15.37     22.40 o 
 -18  10   5     2669.17     2599.46     51.38 o 
 -16  10   5     6455.70     6329.24     96.26 o 
 -14  10   5     1343.53     1295.90     22.78 o 
 -12  10   5      106.24       90.43      7.85 o 
 -10  10   5     7048.03     6967.27     63.79 o 
  -8  10   5       21.15       13.13      5.07 o 
  -6  10   5       43.68       61.25      5.04 o 
  -4  10   5        6.20       -1.15      3.94 o 
  -2  10   5      395.79      443.52     10.03 o 
   0  10   5       10.78       15.64      5.73 o 
   2  10   5     1076.22      992.61     17.52 o 
   4  10   5      326.24      317.35      9.74 o 
   6  10   5        4.29       -5.72      7.09 o 
   8  10   5      254.58      258.56     15.25 o 
  10  10   5      580.63      588.88     28.63 o 
  12  10   5       45.46       25.95     22.24 o 
  14  10   5       47.27       29.99     35.40 o 
 -21  11   5       67.28       32.49     23.09 o 
 -19  11   5       63.49       78.67     20.02 o 
 -17  11   5      283.95      346.63     21.05 o 
 -15  11   5     3211.64     3115.32     46.83 o 
 -13  11   5     2209.12     2160.25     34.59 o 
 -11  11   5     3646.55     3623.10     47.92 o 
  -9  11   5       46.23       53.59      8.35 o 
  -7  11   5      199.46      213.49      8.15 o 
  -5  11   5      343.15      304.95      6.78 o 
  -3  11   5     1078.37     1082.33     15.79 o 
  -1  11   5      214.12      212.59      8.31 o 
   1  11   5      289.42      289.97     10.88 o 
   3  11   5      211.54      199.15      9.53 o 
   5  11   5     2056.63     2006.74     28.00 o 
   7  11   5      531.38      439.27     19.03 o 
   9  11   5      707.91      690.03     22.29 o 
  11  11   5      121.80      140.49     22.50 o 
  13  11   5      559.59      584.06     57.70 o 
 -20  12   5       23.97       17.59     21.37 o 
 -18  12   5     1310.70     1214.83     40.31 o 
 -16  12   5     1431.33     1521.81     41.28 o 
 -14  12   5     2391.71     2337.79     38.16 o 
 -12  12   5     4349.89     4330.47     47.75 o 
 -10  12   5     3669.29     3745.38     48.30 o 
  -8  12   5     4592.92     4565.99     47.57 o 
  -6  12   5      744.03      672.87     12.90 o 
  -4  12   5     4678.25     4586.96     43.11 o 
  -2  12   5     1377.99     1346.86     18.07 o 
   0  12   5     1312.17     1229.99     20.71 o 
   2  12   5     2905.30     2829.51     34.29 o 
   4  12   5     9420.28     9299.82     83.17 o 
   6  12   5      382.47      414.28     17.89 o 
   8  12   5     5585.32     5399.20     80.91 o 
  10  12   5       41.37       14.06     16.47 o 
  12  12   5     6979.31     7052.67    188.83 o 
 -21  13   5       87.50       83.82     27.37 o 
 -19  13   5     1763.14     1653.58     50.97 o 
 -17  13   5      867.09      913.65     33.25 o 
 -15  13   5     4150.38     3889.18     64.83 o 
 -13  13   5       39.51       21.00     10.29 o 
 -11  13   5     5907.89     5856.85     61.94 o 
  -9  13   5      390.88      359.70     11.45 o 
  -7  13   5     4286.67     4105.54     48.10 o 
  -5  13   5      142.74      153.06      8.79 o 
  -3  13   5     9769.91     9771.27     85.38 o 
  -1  13   5     3399.36     3346.79     34.72 o 
   1  13   5     3119.60     3157.76     39.37 o 
   3  13   5     2800.43     2836.18     42.88 o 
   5  13   5      590.86      593.95     21.14 o 
   7  13   5     1782.36     1827.89     39.34 o 
   9  13   5     3811.35     3859.33     65.47 o 
  11  13   5     1250.89     1035.47     58.58 o 
 -20  14   5      436.62      344.04     31.12 o 
 -18  14   5      164.97      172.19     21.42 o 
 -16  14   5     4647.35     4400.19     71.88 o 
 -14  14   5      715.19      684.20     23.65 o 
 -12  14   5      372.85      371.73     14.49 o 
 -10  14   5     1463.80     1515.80     24.80 o 
  -8  14   5      218.78      190.29      9.82 o 
  -6  14   5     2312.14     2400.38     34.08 o 
  -4  14   5       43.09       39.79     11.24 o 
  -2  14   5       11.73        6.42      6.22 o 
   0  14   5     2062.64     2159.68     36.70 o 
   2  14   5      336.96      354.23     16.88 o 
   4  14   5      575.34      615.01     24.82 o 
   6  14   5      367.42      404.67     23.04 o 
   8  14   5     1827.57     1671.94     38.24 o 
  10  14   5     1473.92     1321.83     59.62 o 
 -19  15   5       89.02      120.11     24.17 o 
 -17  15   5     6157.42     5903.16    104.51 o 
 -15  15   5     1167.01     1116.95     29.26 o 
 -13  15   5       16.14       18.33     10.94 o 
 -11  15   5      313.40      289.26     19.03 o 
  -9  15   5     3392.48     3434.31     62.43 o 
  -7  15   5       28.06       22.83      7.97 o 
  -5  15   5       19.06       15.22     11.72 o 
  -3  15   5      465.68      425.76     20.81 o 
  -1  15   5     2681.55     2653.58     67.97 o 
   1  15   5        4.89        2.92      9.50 o 
   3  15   5       36.98       44.23     13.30 o 
   5  15   5       73.31       79.98     15.94 o 
   7  15   5     2944.92     2710.61     57.34 o 
   9  15   5      371.61      406.97     24.92 o 
 -18  16   5       19.49        9.61     28.16 o 
 -16  16   5      410.56      428.88     46.11 o 
 -14  16   5      861.11      841.98     38.91 o 
 -12  16   5      221.87      171.40     18.68 o 
 -10  16   5      771.00      741.73     56.50 o 
  -8  16   5      221.19      257.38     18.44 o 
  -6  16   5      103.39      111.33     18.25 o 
  -4  16   5       93.35       90.16     15.60 o 
  -2  16   5     1565.91     1498.24     39.07 o 
   0  16   5     2844.91     2870.32     98.31 o 
   2  16   5      534.09      536.96     19.39 o 
   4  16   5      707.04      699.86     30.37 o 
   6  16   5      338.35      346.54     26.08 o 
   8  16   5       67.08       38.18     25.94 o 
 -17  17   5       53.84       25.74     55.90 o 
 -15  17   5     2362.24     2381.44     91.79 o 
 -13  17   5        1.97        0.52     14.93 o 
 -11  17   5     2011.47     1937.01     54.59 o 
  -9  17   5      595.57      551.85     29.81 o 
  -7  17   5      509.42      570.82     28.55 o 
  -5  17   5     1077.83     1044.09     58.09 o 
  -3  17   5     3942.26     3796.83     80.55 o 
  -1  17   5      349.89      311.10     20.39 o 
   1  17   5     1581.44     1617.75     41.09 o 
   3  17   5     1612.15     1698.67     60.60 o 
   5  17   5      446.19      499.43     37.85 o 
   7  17   5       18.67       33.22     24.72 o 
 -16  18   5     1695.15     1620.56    132.14 o 
 -14  18   5       28.94       15.13     23.58 o 
 -12  18   5       11.36       19.28     21.02 o 
 -10  18   5     1039.12     1204.42     53.73 o 
  -8  18   5      518.66      518.67     36.70 o 
  -6  18   5     1352.48     1339.84     47.31 o 
  -4  18   5     2478.43     2600.70     69.46 o 
  -2  18   5      164.84      204.27     27.33 o 
   0  18   5     1343.61     1444.08     38.57 o 
   2  18   5      116.37       70.72     17.11 o 
   4  18   5      324.50      317.78     22.47 o 
   6  18   5      711.01      791.66     70.77 o 
 -13  19   5      731.12      749.32     79.91 o 
 -11  19   5       99.95      111.25     57.01 o 
  -9  19   5      881.65      941.45     48.70 o 
  -7  19   5      951.00     1029.29     43.27 o 
  -5  19   5      598.75      574.04     32.72 o 
  -3  19   5     1125.48     1003.32     41.49 o 
  -1  19   5     1272.19     1092.92     49.57 o 
   1  19   5      717.45      735.79     63.32 o 
   3  19   5      827.73      918.67     49.49 o 
   5  19   5        5.65      -19.24     19.24 o 
 -12  20   5        6.20       26.29     50.37 o 
 -10  20   5       98.25       88.14     51.89 o 
  -8  20   5      468.65      467.89     93.95 o 
  -6  20   5       65.54       39.89     20.39 o 
  -4  20   5     1407.53     1478.81     51.09 o 
  -2  20   5     1100.00     1063.72     43.21 o 
   0  20   5      229.42      297.35     36.39 o 
  -9  21   5       10.42       70.84     50.78 o 
  -7  21   5        0.92      -12.23     26.89 o 
  -5  21   5      497.95      539.47     34.02 o 
  -3  21   5      397.02      447.12     31.35 o 
 -24   0   6     4186.44     4274.77    141.92 o 
 -22   0   6     6879.84     6608.31    133.26 o 
 -20   0   6     5900.41     5383.52    110.78 o 
 -18   0   6     9158.68     9536.16    171.89 o 
 -16   0   6     2142.76     2301.83     44.02 o 
 -14   0   6    10848.35    10594.75    133.08 o 
 -12   0   6    28820.90    28477.15    350.83 o 
 -10   0   6    12073.08    12539.79    160.28 o 
  -8   0   6    11690.44    11190.23    132.99 o 
  -6   0   6       53.12       16.50      5.54 o 
  -4   0   6    29701.91    29660.29    330.10 o 
  -2   0   6    28885.56    28735.63    264.96 o 
   0   0   6    10273.05    10037.16    102.23 o 
   2   0   6    11257.86    10508.73    108.23 o 
   4   0   6    13970.03    14268.99    171.17 o 
   6   0   6     6779.58     6775.49     90.51 o 
   8   0   6     5379.82     5516.21     99.83 o 
  10   0   6     8740.54     8535.70    186.56 o 
  12   0   6     1418.60     1680.03     70.03 o 
 -25   1   6      831.32      676.90     40.95 o 
 -23   1   6      502.85      621.22     27.03 o 
 -21   1   6     1435.22     1495.01     36.86 o 
 -19   1   6     2643.83     2730.03     46.38 o 
 -17   1   6     2076.31     2045.54     30.91 o 
 -15   1   6     6845.43     6913.88     66.62 o 
 -13   1   6     7881.64     7917.15     77.80 o 
 -11   1   6     1053.83      914.09     19.89 o 
  -9   1   6     5378.13     5345.78     53.80 o 
  -7   1   6     6481.41     8046.40     71.67 o 
  -5   1   6     5816.65     5990.51     49.49 o 
  -3   1   6     2413.79     2145.46     22.57 o 
  -1   1   6     1572.45     1506.53     18.58 o 
   1   1   6     6837.08     6973.10     53.41 o 
   3   1   6     1310.66     1193.41     17.62 o 
   5   1   6     1275.62     1172.48     19.75 o 
   7   1   6     5359.14     5367.61     55.32 o 
   9   1   6      998.50      985.92     29.98 o 
  11   1   6     2133.76     2092.67     53.37 o 
  13   1   6     3662.49     3600.05    120.77 o 
 -24   2   6      123.50      167.79     22.79 o 
 -22   2   6      341.80      334.30     27.26 o 
 -20   2   6     2268.65     2135.13     40.57 o 
 -18   2   6      341.30      288.93     13.09 o 
 -16   2   6      618.12      660.24     16.47 o 
 -14   2   6      644.05      684.07     15.46 o 
 -12   2   6     1549.53     1611.45     26.80 o 
 -10   2   6     6687.34     7132.91     66.74 o 
  -8   2   6      141.70      116.67      7.01 o 
  -6   2   6        3.82       -4.00      4.00 o 
  -4   2   6     3277.45     3613.78     34.55 o 
  -2   2   6     4216.22     4594.63     35.84 o 
   0   2   6     1623.37     1525.63     18.17 o 
   2   2   6      110.47      115.33     10.87 o 
   4   2   6      112.55      128.90      8.35 o 
   6   2   6      129.29      131.03      9.80 o 
   8   2   6       60.37       71.91     11.11 o 
  10   2   6     1425.02     1490.24     37.74 o 
  12   2   6     1383.05     1244.85     53.07 o 
  14   2   6       91.16       75.13     58.94 o 
 -25   3   6      225.77      195.81     27.23 o 
 -23   3   6      129.16      163.19     21.17 o 
 -21   3   6        1.53        0.39     12.07 o 
 -19   3   6        4.49       11.04      9.53 o 
 -17   3   6      875.22      865.89     20.47 o 
 -15   3   6     1210.31     1155.24     20.63 o 
 -13   3   6      745.20      718.51     21.54 o 
 -11   3   6     2924.90     3012.21     37.42 o 
  -9   3   6     2837.44     3327.30     34.46 o 
  -7   3   6     3974.04     4495.02     44.08 o 
  -5   3   6     7458.33     7935.07     59.30 o 
  -3   3   6     1072.77     1195.78     14.86 o 
  -1   3   6     3210.10     3591.91     31.15 o 
   1   3   6     1394.69     1530.36     18.78 o 
   3   3   6     2828.00     3016.58     30.28 o 
   5   3   6      145.07      168.48      9.97 o 
   7   3   6       58.23       64.04     10.01 o 
   9   3   6        0.91       -9.25     11.32 o 
  11   3   6      119.38      110.87     24.91 o 
  13   3   6      530.34      608.15     48.57 o 
 -24   4   6      462.76      426.99     33.51 o 
 -22   4   6      802.63      738.71     31.35 o 
 -20   4   6       28.49       44.58     11.61 o 
 -18   4   6      175.27      164.20     11.52 o 
 -16   4   6     3284.85     3278.08     41.80 o 
 -14   4   6     1140.30     1160.14     20.70 o 
 -12   4   6     4957.89     4863.47     47.81 o 
 -10   4   6    11318.02    11516.78    101.43 o 
  -8   4   6    14296.61    14792.46    125.77 o 
  -6   4   6      131.30      371.56      8.30 o 
  -4   4   6    13376.70    13675.30     95.46 o 
  -2   4   6    15737.25    15757.22    106.15 o 
   0   4   6    21732.38    22371.29    149.18 o 
   2   4   6       90.29      124.31      7.57 o 
   4   4   6     2473.79     2381.96     30.32 o 
   6   4   6     1849.47     1938.31     33.60 o 
   8   4   6     1617.13     1606.58     30.09 o 
  10   4   6      440.11      470.88     27.95 o 
  12   4   6      723.48      755.31     43.30 o 
  14   4   6       46.58       42.89     31.80 o 
 -25   5   6      562.31      657.68     56.96 o 
 -23   5   6     1001.79      959.23     52.68 o 
 -21   5   6      861.26      877.66     32.31 o 
 -19   5   6      422.54      508.24     18.57 o 
 -17   5   6     1309.26     1279.57     25.77 o 
 -15   5   6     4452.54     4431.31     53.05 o 
 -13   5   6     4651.04     4702.55     45.71 o 
 -11   5   6    12646.36    12707.54    111.37 o 
  -9   5   6    11775.58    11375.22     95.77 o 
  -7   5   6     8436.25     8053.77     64.17 o 
  -5   5   6    11449.17    11127.82     80.72 o 
  -3   5   6     4659.08     4510.36     35.40 o 
  -1   5   6     7700.30     7653.49     58.80 o 
   1   5   6     7431.69     7283.31     58.34 o 
   3   5   6     1196.86     1091.21     21.27 o 
   5   5   6     2595.96     2764.20     41.76 o 
   7   5   6     7027.50     7014.79     72.83 o 
   9   5   6     4331.40     4391.28     68.32 o 
  11   5   6     2677.34     2691.11     67.24 o 
  13   5   6     2279.56     2324.34    104.99 o 
 -24   6   6      646.24      636.79     44.74 o 
 -22   6   6     1861.59     1915.86     50.52 o 
 -20   6   6     3818.67     3679.26     63.32 o 
 -18   6   6     1571.76     1651.91     29.79 o 
 -16   6   6    18605.69    18462.29    184.67 o 
 -14   6   6     1342.73     1288.01     22.26 o 
 -12   6   6     2451.24     2440.32     27.90 o 
 -10   6   6     3209.81     3364.91     36.62 o 
  -8   6   6     2316.19     2194.75     24.07 o 
  -6   6   6     1251.63     1168.98     15.22 o 
  -4   6   6     3575.68     3439.21     30.40 o 
  -2   6   6    10374.48    10155.11     71.52 o 
   0   6   6     9259.78     9508.64     72.06 o 
   2   6   6     6728.60     6906.13     56.48 o 
   4   6   6     2424.09     2389.05     28.41 o 
   6   6   6      505.16      533.75     15.51 o 
   8   6   6     3153.36     3125.93     50.36 o 
  10   6   6     1120.29     1104.72     38.77 o 
  12   6   6      393.97      363.24     34.16 o 
  14   6   6      517.36      566.54     53.44 o 
 -23   7   6       80.08      104.40     21.07 o 
 -21   7   6     1666.77     1468.48     63.82 o 
 -19   7   6     1437.01     1378.80     34.20 o 
 -17   7   6     1810.38     1833.30     30.26 o 
 -15   7   6    10509.65    10353.05    103.63 o 
 -13   7   6     2134.58     2179.63     34.90 o 
 -11   7   6      917.83      847.52     15.07 o 
  -9   7   6       10.16       26.57      5.46 o 
  -7   7   6       33.04       15.15      4.36 o 
  -5   7   6     5609.55     5957.08     48.48 o 
  -3   7   6     1574.63     1475.90     16.27 o 
  -1   7   6     1320.00     1312.24     16.22 o 
   1   7   6     7406.10     8154.78     63.89 o 
   3   7   6      546.84      510.13     12.25 o 
   5   7   6     1008.57     1162.24     20.92 o 
   7   7   6      844.66      731.51     19.79 o 
   9   7   6     1399.69     1447.89     42.38 o 
  11   7   6      693.95      661.40     35.15 o 
  13   7   6        6.31       31.37     24.02 o 
 -24   8   6       41.88       23.03     30.61 o 
 -22   8   6        8.48       23.66     21.02 o 
 -20   8   6     1363.54     1190.11     47.55 o 
 -18   8   6      202.33      212.66     15.34 o 
 -16   8   6        0.01        7.54      7.74 o 
 -14   8   6     2270.08     2275.82     34.63 o 
 -12   8   6     2468.35     2506.23     33.25 o 
 -10   8   6     1407.58     1448.48     19.93 o 
  -8   8   6        2.11        0.50      4.71 o 
  -6   8   6      662.97      697.31     12.44 o 
  -4   8   6      578.57      643.35     11.50 o 
  -2   8   6      108.71      126.88      6.58 o 
   0   8   6     1346.09     1409.90     19.39 o 
   2   8   6     2063.37     2259.47     27.59 o 
   4   8   6     4055.49     3958.15     40.68 o 
   6   8   6     2459.74     2212.81     33.79 o 
   8   8   6     1016.15     1040.54     53.38 o 
  10   8   6       40.03       54.73     19.62 o 
  12   8   6        0.47       12.80     24.94 o 
 -23   9   6      121.19       89.28     32.03 o 
 -21   9   6      118.66      117.56     23.55 o 
 -19   9   6        3.54       18.00     14.04 o 
 -17   9   6     2742.62     2743.66     49.70 o 
 -15   9   6     3162.65     3113.03     46.23 o 
 -13   9   6      256.31      265.66     11.29 o 
 -11   9   6     1391.55     1313.63     24.06 o 
  -9   9   6       20.01       24.80      4.93 o 
  -7   9   6      109.87      112.83      7.04 o 
  -5   9   6       76.52       75.64      5.79 o 
  -3   9   6     2884.33     2934.10     27.99 o 
  -1   9   6     4256.94     4144.93     36.78 o 
   1   9   6     1902.96     1843.86     22.48 o 
   3   9   6      487.27      436.36     14.05 o 
   5   9   6      187.09      233.60     11.75 o 
   7   9   6        4.51        3.03     11.26 o 
   9   9   6       63.36       55.17     17.33 o 
  11   9   6      354.82      338.50     41.63 o 
  13   9   6       30.08       69.05     51.06 o 
 -22  10   6      322.20      301.25     31.52 o 
 -20  10   6      528.53      560.20     31.34 o 
 -18  10   6      427.43      374.42     20.16 o 
 -16  10   6     8519.31     8346.40    109.27 o 
 -14  10   6       12.38       13.10      8.15 o 
 -12  10   6      533.31      509.75     13.92 o 
 -10  10   6     3532.01     3305.14     35.50 o 
  -8  10   6     1406.73     1399.61     18.29 o 
  -6  10   6     6320.67     6398.95     60.57 o 
  -4  10   6      773.51      691.92     11.87 o 
  -2  10   6      553.46      545.49     10.65 o 
   0  10   6     1579.62     1613.18     20.66 o 
   2  10   6      410.41      402.37     10.54 o 
   4  10   6       50.32       59.17      7.76 o 
   6  10   6      592.64      667.02     21.08 o 
   8  10   6     1469.17     1383.99     37.52 o 
  10  10   6      229.85      280.29     26.39 o 
  12  10   6      785.75      793.45     59.21 o 
 -21  11   6     1183.72     1186.41     50.29 o 
 -19  11   6       22.62       22.97     17.73 o 
 -17  11   6     8107.22     7831.85    118.04 o 
 -15  11   6      479.89      480.84     18.86 o 
 -13  11   6     1197.16     1189.78     23.88 o 
 -11  11   6     1179.52     1223.36     18.50 o 
  -9  11   6     6012.28     5961.46     57.88 o 
  -7  11   6     6040.66     5906.86     58.61 o 
  -5  11   6     1604.19     1535.12     18.72 o 
  -3  11   6     2297.48     2365.19     30.17 o 
  -1  11   6    13300.27    13261.61    114.93 o 
   1  11   6     5319.95     5364.40     50.33 o 
   3  11   6       48.45       47.39      8.34 o 
   5  11   6      253.80      320.98     14.20 o 
   7  11   6     4843.79     4619.93     60.50 o 
   9  11   6     1195.07     1247.41     39.27 o 
  11  11   6      227.56      177.25     53.42 o 
 -22  12   6      249.81      245.42     33.80 o 
 -20  12   6     2120.06     2122.54     61.27 o 
 -18  12   6     4404.10     4207.21     80.14 o 
 -16  12   6        6.11        8.93     15.09 o 
 -14  12   6      256.65      255.14     18.43 o 
 -12  12   6     3838.55     3627.19     49.47 o 
 -10  12   6     4809.65     4676.05     61.51 o 
  -8  12   6     2506.30     2592.19     29.90 o 
  -6  12   6     3218.67     3229.94     28.86 o 
  -4  12   6     2269.00     2293.04     26.22 o 
  -2  12   6     5569.06     5489.11     55.86 o 
   0  12   6        9.22        2.73      7.59 o 
   2  12   6     3184.84     3111.41     42.58 o 
   4  12   6      994.09     1045.73     25.90 o 
   6  12   6     1834.35     1754.66     39.30 o 
   8  12   6      613.26      719.66     29.89 o 
  10  12   6      254.81      254.04     33.31 o 
 -21  13   6        6.02      -23.87     23.87 o 
 -19  13   6     1629.61     1463.72     48.10 o 
 -17  13   6       18.22        6.06     14.77 o 
 -15  13   6      588.42      570.18     27.39 o 
 -13  13   6       23.18        5.63     11.71 o 
 -11  13   6     1377.59     1363.19     27.98 o 
  -9  13   6        4.05       -1.56      7.58 o 
  -7  13   6      113.96      117.53      7.62 o 
  -5  13   6      703.23      730.39     15.10 o 
  -3  13   6       52.02       51.80      7.65 o 
  -1  13   6      518.46      534.55     17.19 o 
   1  13   6      178.63      190.85     12.78 o 
   3  13   6      348.71      384.27     21.59 o 
   5  13   6      225.78      223.13     17.21 o 
   7  13   6      247.65      198.84     18.62 o 
   9  13   6       70.26       67.36     22.04 o 
 -20  14   6      119.35      112.95     25.47 o 
 -18  14   6      107.85      108.73     20.42 o 
 -16  14   6     1086.68     1049.83     31.40 o 
 -14  14   6        1.08       -1.17     12.13 o 
 -12  14   6       99.78       74.43     12.10 o 
 -10  14   6     1894.11     1795.23     33.35 o 
  -8  14   6     1094.06     1019.96     23.70 o 
  -6  14   6       89.50       90.85      9.61 o 
  -4  14   6        9.45       12.16      6.09 o 
  -2  14   6      652.63      676.67     20.30 o 
   0  14   6      289.71      293.26     22.92 o 
   2  14   6      206.23      220.89     18.01 o 
   4  14   6       35.24       39.27     15.05 o 
   6  14   6       72.34       55.06     14.43 o 
   8  14   6        3.02        2.04     17.90 o 
 -19  15   6      854.25      855.87     57.90 o 
 -17  15   6      316.85      315.61     22.74 o 
 -15  15   6      104.35      103.56     14.59 o 
 -13  15   6       18.75       19.59     10.81 o 
 -11  15   6      307.83      278.48     14.45 o 
  -9  15   6       24.59       50.00     13.10 o 
  -7  15   6      220.46      211.62     12.49 o 
  -5  15   6      784.94      779.81     32.94 o 
  -3  15   6     1061.39     1068.47     28.88 o 
  -1  15   6      346.39      349.78     16.70 o 
   1  15   6      921.29      891.54     28.32 o 
   3  15   6      312.01      335.13     21.09 o 
   5  15   6       23.08       28.63     15.73 o 
   7  15   6      257.88      239.49     43.01 o 
   9  15   6       32.18       14.57     23.98 o 
 -18  16   6     1249.66     1265.55     40.46 o 
 -16  16   6      372.94      414.38     42.66 o 
 -14  16   6      422.55      369.46     27.05 o 
 -12  16   6      751.27      750.26     20.37 o 
 -10  16   6      744.48      765.83     25.18 o 
  -8  16   6     1844.20     1862.87     31.87 o 
  -6  16   6      246.02      262.55     21.29 o 
  -4  16   6     2955.20     2999.01     70.90 o 
  -2  16   6       82.13       61.91     21.67 o 
   0  16   6     3499.85     3748.87     56.70 o 
   2  16   6      471.03      532.49     23.65 o 
   4  16   6      262.39      279.22     21.29 o 
   6  16   6     1737.57     1820.15    100.21 o 
 -17  17   6      228.64      228.03     70.71 o 
 -15  17   6      419.41      417.83     45.25 o 
 -13  17   6      138.99      153.59     24.52 o 
 -11  17   6     3406.11     3524.56     78.10 o 
  -9  17   6      784.32      800.26     32.75 o 
  -7  17   6     2443.26     2297.83     51.21 o 
  -5  17   6      911.65      916.33     59.11 o 
  -3  17   6      135.85      165.11     28.53 o 
  -1  17   6      949.06      918.69     38.81 o 
   1  17   6       24.89       27.66     12.97 o 
   3  17   6      449.16      409.99     24.77 o 
   5  17   6      920.05      908.94     46.36 o 
 -16  18   6       47.57       39.57     55.35 o 
 -14  18   6       20.23       -4.97     33.90 o 
 -12  18   6      186.70      170.88     22.96 o 
 -10  18   6     1673.78     1580.94     61.97 o 
  -8  18   6      286.49      369.84     26.90 o 
  -6  18   6        5.62       11.34     12.84 o 
  -4  18   6      326.66      361.95     24.36 o 
  -2  18   6     1171.43     1124.92     41.87 o 
   0  18   6       91.36       83.19     17.30 o 
   2  18   6       16.99       17.79     14.87 o 
   4  18   6      244.07      226.49     24.09 o 
 -13  19   6       40.40       21.62     34.38 o 
 -11  19   6       15.45      -13.84     44.00 o 
  -9  19   6       45.06       43.29     25.64 o 
  -7  19   6       26.83        6.17     19.56 o 
  -5  19   6      172.91      180.48     24.89 o 
  -3  19   6      290.37      269.62     24.25 o 
  -1  19   6      342.83      320.71     26.05 o 
   1  19   6       33.34      -21.21     22.06 o 
   3  19   6       28.99       38.60     22.52 o 
 -10  20   6       19.31      -10.24     45.94 o 
  -8  20   6      158.27      202.85     37.71 o 
  -6  20   6       49.05       71.14     23.05 o 
  -4  20   6     2878.88     2923.83     92.23 o 
  -2  20   6     2114.94     1967.86     94.78 o 
   0  20   6      524.90      528.29     49.54 o 
  -7  21   6      380.27      315.75     67.66 o 
  -5  21   6     1732.56     1671.41    106.06 o 
 -25   1   7        9.36        2.93     21.23 o 
 -23   1   7      250.58      230.85     20.23 o 
 -21   1   7       93.74       90.69     15.40 o 
 -19   1   7      160.52      175.88     14.32 o 
 -17   1   7     4666.03     4736.11     55.71 o 
 -15   1   7     1710.97     1758.17     26.07 o 
 -13   1   7     1661.77     1647.20     25.94 o 
 -11   1   7     5480.53     5863.90     57.79 o 
  -9   1   7     1357.63     1714.77     22.67 o 
  -7   1   7       61.11      105.19      6.87 o 
  -5   1   7     6406.41     6840.66     61.86 o 
  -3   1   7     3162.70     2872.84     29.10 o 
  -1   1   7     1102.62     1144.39     17.37 o 
   1   1   7     1933.73     1988.24     23.48 o 
   3   1   7     1904.84     1813.37     24.74 o 
   5   1   7     1037.22     1037.17     25.15 o 
   7   1   7      332.51      348.11     18.31 o 
   9   1   7      465.26      454.37     24.50 o 
  11   1   7      858.54      933.27     48.67 o 
 -26   2   7      325.10      418.84     41.53 o 
 -24   2   7       19.21       38.69     18.34 o 
 -22   2   7      373.72      424.19     22.71 o 
 -20   2   7     1684.22     1449.50     31.64 o 
 -18   2   7     1054.60     1100.17     33.14 o 
 -16   2   7     9230.98     8945.60     83.50 o 
 -14   2   7       30.53       29.95      7.52 o 
 -12   2   7      562.82      429.17     12.25 o 
 -10   2   7     3496.98     3518.25     38.70 o 
  -8   2   7      262.83      463.46     12.29 o 
  -6   2   7     3367.11     3419.49     31.63 o 
  -4   2   7      861.57      840.35     13.62 o 
  -2   2   7     9132.63     8973.51     64.74 o 
   0   2   7     4607.74     4572.08     42.46 o 
   2   2   7     2429.72     2549.33     29.50 o 
   4   2   7     1482.85     1461.45     30.15 o 
   6   2   7      495.47      595.43     18.26 o 
   8   2   7     1922.24     1817.39     39.09 o 
  10   2   7     1004.53      952.34     42.33 o 
  12   2   7      761.25      725.41     51.96 o 
 -25   3   7      325.91      370.83     35.24 o 
 -23   3   7       15.16       19.06     16.41 o 
 -21   3   7      104.41      127.34     15.32 o 
 -19   3   7      115.77      147.66     13.17 o 
 -17   3   7     3092.39     3069.56     43.08 o 
 -15   3   7       45.36       66.83      8.89 o 
 -13   3   7     6890.98     7047.09     68.79 o 
 -11   3   7     1956.74     1887.79     24.84 o 
  -9   3   7     5063.18     4926.99     53.64 o 
  -7   3   7       91.81       42.76      4.85 o 
  -5   3   7     9773.98    10054.04     82.26 o 
  -3   3   7     2856.15     2816.36     26.59 o 
  -1   3   7       21.38       19.54      5.68 o 
   1   3   7     2545.91     2605.61     31.37 o 
   3   3   7      258.36      288.18     10.85 o 
   5   3   7       37.77       22.42     11.21 o 
   7   3   7     3537.95     3242.96     47.90 o 
   9   3   7      403.41      420.85     23.66 o 
  11   3   7      282.92      304.99     33.62 o 
  13   3   7      646.12      570.63     87.86 o 
 -24   4   7       35.70       44.49     21.71 o 
 -22   4   7     1090.80     1184.69     38.50 o 
 -20   4   7     2059.62     2093.33     36.16 o 
 -18   4   7     2562.45     2728.12     40.63 o 
 -16   4   7      265.74      259.01     13.52 o 
 -14   4   7     8586.35     8542.11     78.28 o 
 -12   4   7     7587.92     7638.09     72.84 o 
 -10   4   7    15486.23    16049.86    200.49 o 
  -8   4   7     6100.49     6046.63     52.76 o 
  -6   4   7     9058.67     9668.64     77.14 o 
  -4   4   7    15370.08    15187.01    113.31 o 
  -2   4   7     7510.02     7508.84     62.11 o 
   0   4   7      601.30      610.80     13.21 o 
   2   4   7     2821.67     2820.97     37.35 o 
   4   4   7       87.87      146.37     10.76 o 
   6   4   7     5201.53     4665.00     54.83 o 
   8   4   7       12.11        1.90     12.26 o 
  10   4   7     2078.78     2035.99     61.42 o 
  12   4   7     1077.07     1221.44     65.63 o 
 -25   5   7        8.29        4.02     26.56 o 
 -23   5   7       73.62       69.06     21.40 o 
 -21   5   7      367.31      369.43     21.83 o 
 -19   5   7     1649.96     1643.29     30.90 o 
 -17   5   7      357.89      395.59     15.70 o 
 -15   5   7     5162.50     5024.30     55.92 o 
 -13   5   7     2106.20     2144.78     28.79 o 
 -11   5   7      156.73      166.25      9.02 o 
  -9   5   7     1104.85     1282.82     22.25 o 
  -7   5   7      634.81      840.28     13.24 o 
  -5   5   7       54.47       59.20      5.56 o 
  -3   5   7      236.50      255.48      7.91 o 
  -1   5   7     1617.02     1686.82     19.63 o 
   1   5   7      377.68      423.41     13.35 o 
   3   5   7      681.46      682.41     16.65 o 
   5   5   7      204.04      135.24     11.31 o 
   7   5   7       55.62       61.83     12.94 o 
   9   5   7       38.07       50.58     18.18 o 
  11   5   7       49.43       59.77     28.74 o 
  13   5   7      155.10      218.68     41.59 o 
 -24   6   7       81.18       61.57     27.37 o 
 -22   6   7      246.87      238.25     26.81 o 
 -20   6   7       35.10       42.51     13.65 o 
 -18   6   7      434.56      457.76     19.00 o 
 -16   6   7     5566.58     5441.02     62.53 o 
 -14   6   7      525.66      521.47     15.55 o 
 -12   6   7       94.62       96.57      8.97 o 
 -10   6   7        4.56       -1.09      6.69 o 
  -8   6   7     4006.66     4516.96     46.12 o 
  -6   6   7     3863.02     4021.62     44.24 o 
  -4   6   7     1323.22     1626.55     20.14 o 
  -2   6   7       41.81       22.81      5.70 o 
   0   6   7     1527.12     1501.92     20.21 o 
   2   6   7     1375.71     1372.85     23.09 o 
   4   6   7       28.61       23.18      8.67 o 
   6   6   7        2.81        5.33     10.61 o 
   8   6   7     2691.18     2510.96     57.59 o 
  10   6   7      653.76      709.86     65.90 o 
  12   6   7        5.78       27.92     30.03 o 
 -25   7   7      683.29      609.37     53.96 o 
 -23   7   7      766.75      766.59     34.46 o 
 -21   7   7      511.38      539.19     32.59 o 
 -19   7   7      624.13      600.68     22.18 o 
 -17   7   7    12046.32    11917.33    119.57 o 
 -15   7   7      631.32      625.03     17.70 o 
 -13   7   7     1753.73     1707.99     27.67 o 
 -11   7   7      550.50      485.34     13.11 o 
  -9   7   7      141.68      144.99      7.35 o 
  -7   7   7      173.12      164.12      7.92 o 
  -5   7   7      687.56      657.00     12.41 o 
  -3   7   7     2697.84     2790.65     26.70 o 
  -1   7   7     4317.46     4207.16     39.62 o 
   1   7   7       21.39       21.02      7.33 o 
   3   7   7     3005.60     2982.35     34.13 o 
   5   7   7     1031.93     1236.74     24.16 o 
   7   7   7     1986.68     1810.97     47.26 o 
   9   7   7     2411.53     2482.81     64.19 o 
  11   7   7      117.61       72.60     29.95 o 
 -24   8   7     1662.90     1646.36     73.11 o 
 -22   8   7     1577.19     1491.36     61.92 o 
 -20   8   7     1051.69     1041.48     32.70 o 
 -18   8   7     5019.76     4869.45     82.09 o 
 -16   8   7     2995.15     2891.50     39.17 o 
 -14   8   7     1333.40     1313.03     23.06 o 
 -12   8   7     1096.62     1074.85     19.58 o 
 -10   8   7     6645.62     6547.58     63.83 o 
  -8   8   7     3442.64     3628.19     41.60 o 
  -6   8   7       21.05       18.35      5.62 o 
  -4   8   7     5883.90     5822.62     54.82 o 
  -2   8   7     5082.75     5123.63     45.97 o 
   0   8   7     6209.99     6363.44     59.97 o 
   2   8   7      194.20      182.54      9.87 o 
   4   8   7     1009.95     1171.25     21.80 o 
   6   8   7    10100.75     9517.41    136.16 o 
   8   8   7      790.73      839.82     36.90 o 
  10   8   7      506.12      499.85     37.26 o 
  12   8   7      968.78     1105.14     73.29 o 
 -23   9   7      255.36      267.21     32.43 o 
 -21   9   7     1979.77     1972.37     46.05 o 
 -19   9   7     2062.27     2054.72     46.47 o 
 -17   9   7       76.01       94.66     16.18 o 
 -15   9   7     2158.82     2107.97     34.03 o 
 -13   9   7      313.59      270.33     12.76 o 
 -11   9   7     1606.87     1647.59     23.34 o 
  -9   9   7     3188.51     3203.59     33.76 o 
  -7   9   7       12.72       16.19      6.12 o 
  -5   9   7     2518.76     2445.39     26.53 o 
  -3   9   7      225.18      249.53      9.38 o 
  -1   9   7     2110.92     2028.71     24.20 o 
   1   9   7     1067.14     1141.96     18.49 o 
   3   9   7       42.22       52.39      8.67 o 
   5   9   7      136.71      102.38     13.24 o 
   7   9   7     3490.52     3297.53     74.48 o 
   9   9   7     1050.87      996.98     45.52 o 
  11   9   7      525.01      627.13    108.76 o 
 -22  10   7      456.69      532.88     39.58 o 
 -20  10   7     1732.82     1717.90     43.92 o 
 -18  10   7      263.22      241.03     18.31 o 
 -16  10   7       50.14       48.57     13.95 o 
 -14  10   7     2242.72     2285.85     34.07 o 
 -12  10   7     2448.81     2424.25     34.60 o 
 -10  10   7       51.30       51.74      6.25 o 
  -8  10   7     4285.97     4446.44     49.04 o 
  -6  10   7      629.31      656.50     13.19 o 
  -4  10   7      543.09      584.52     16.68 o 
  -2  10   7      714.27      728.36     14.36 o 
   0  10   7      549.64      585.05     13.13 o 
   2  10   7        6.38        3.02      7.02 o 
   4  10   7      419.67      363.49     15.29 o 
   6  10   7       19.42       -4.83     13.91 o 
   8  10   7      379.72      436.80     29.10 o 
  10  10   7      414.52      442.09     39.86 o 
 -23  11   7      246.41      250.51     36.27 o 
 -21  11   7      100.64       66.13     24.08 o 
 -19  11   7      449.85      448.46     26.33 o 
 -17  11   7      755.32      861.66     28.44 o 
 -15  11   7      359.99      349.08     18.03 o 
 -13  11   7      680.80      730.44     17.43 o 
 -11  11   7      261.69      251.69     10.43 o 
  -9  11   7      809.81      807.15     15.08 o 
  -7  11   7      885.40      906.46     16.00 o 
  -5  11   7      506.70      444.13     10.95 o 
  -3  11   7     1521.93     1590.90     20.89 o 
  -1  11   7      571.29      579.24     12.95 o 
   1  11   7       25.85       15.12      6.56 o 
   3  11   7     1184.32     1233.60     23.17 o 
   5  11   7      348.09      290.49     23.15 o 
   7  11   7      631.70      646.06     25.78 o 
   9  11   7        6.13       13.77     25.45 o 
 -22  12   7      424.25      412.92     37.77 o 
 -20  12   7      377.26      381.35     30.40 o 
 -18  12   7      182.13      194.67     21.97 o 
 -16  12   7      427.93      400.61     19.61 o 
 -14  12   7      236.77      257.48     16.66 o 
 -12  12   7     7730.56     7497.33     75.99 o 
 -10  12   7      783.56      810.15     17.03 o 
  -8  12   7     5033.84     5201.64     46.97 o 
  -6  12   7     5190.86     5302.82     49.56 o 
  -4  12   7    12089.97    12027.82    114.06 o 
  -2  12   7      501.23      519.02     14.56 o 
   0  12   7     3425.70     3497.22     46.32 o 
   2  12   7       96.05       88.28     12.98 o 
   4  12   7     1090.37     1141.46     33.88 o 
   6  12   7      745.56      793.42     30.79 o 
   8  12   7     1061.99     1073.82     51.50 o 
 -21  13   7     1454.86     1273.89     55.25 o 
 -19  13   7       95.52      102.42     20.52 o 
 -17  13   7     3725.90     3483.22     63.69 o 
 -15  13   7      998.58      885.16     33.31 o 
 -13  13   7       17.88       34.53     14.30 o 
 -11  13   7     2591.75     2646.50     48.49 o 
  -9  13   7     2946.81     2913.82     36.57 o 
  -7  13   7     2213.73     2254.83     24.81 o 
  -5  13   7     2173.35     2273.81     31.86 o 
  -3  13   7      370.76      383.08     15.18 o 
  -1  13   7    13403.52    13508.06    149.73 o 
   1  13   7     1650.90     1600.29     38.96 o 
   3  13   7      780.29      780.09     27.98 o 
   5  13   7     1841.44     1789.97     43.61 o 
   7  13   7     2261.31     2148.69     68.38 o 
   9  13   7      333.54      396.70     52.99 o 
 -20  14   7      757.61      755.18     69.92 o 
 -18  14   7      125.92      127.07     19.59 o 
 -16  14   7      405.21      433.80     24.88 o 
 -14  14   7       12.85       25.28     15.17 o 
 -12  14   7      717.15      675.35     23.89 o 
 -10  14   7     1056.11     1047.08     29.03 o 
  -8  14   7     1208.61     1223.33     24.29 o 
  -6  14   7      994.02     1005.43     20.60 o 
  -4  14   7      452.79      490.58     16.84 o 
  -2  14   7     3362.24     3450.78     58.20 o 
   0  14   7      596.25      614.90     27.15 o 
   2  14   7      209.11      224.01     21.30 o 
   4  14   7     1321.03     1340.76     42.90 o 
   6  14   7      338.36      341.77     24.80 o 
   8  14   7      344.88      407.49     47.32 o 
 -19  15   7      154.78      171.78     24.97 o 
 -17  15   7        9.26       21.26     16.23 o 
 -15  15   7      432.55      468.08     26.98 o 
 -13  15   7       99.54      111.19     15.42 o 
 -11  15   7      396.07      430.49     17.36 o 
  -9  15   7       39.31       58.82     12.30 o 
  -7  15   7       82.62       78.83     12.23 o 
  -5  15   7       48.90       70.87      9.52 o 
  -3  15   7      173.57      172.69     14.84 o 
  -1  15   7      375.20      424.62     29.98 o 
   1  15   7     3636.66     3572.61     70.10 o 
   3  15   7       98.94       77.05     18.79 o 
   5  15   7      253.21      257.91     27.81 o 
   7  15   7      201.89      208.10     35.28 o 
 -18  16   7        2.69        4.13     17.85 o 
 -16  16   7      164.06      155.01     17.20 o 
 -14  16   7       25.60       18.50     12.37 o 
 -12  16   7      101.02       99.89     13.81 o 
 -10  16   7      532.21      483.72     38.52 o 
  -8  16   7       62.79       54.12     10.77 o 
  -6  16   7      168.02      171.48     21.31 o 
  -4  16   7     3000.78     2910.08     73.42 o 
  -2  16   7     2884.43     2830.72     53.23 o 
   0  16   7       83.30       73.37     16.70 o 
   2  16   7      394.50      363.71     35.07 o 
   4  16   7       51.25       53.76     25.16 o 
   6  16   7       15.73      -15.50     49.95 o 
 -17  17   7       20.02      -24.49     53.27 o 
 -15  17   7      580.12      649.31     58.39 o 
 -13  17   7      421.87      452.20     19.11 o 
 -11  17   7      355.37      401.74     23.39 o 
  -9  17   7     1104.99     1148.86     28.18 o 
  -7  17   7      553.49      545.85     29.76 o 
  -5  17   7     6185.63     5965.15    122.51 o 
  -3  17   7       79.37       81.80     20.86 o 
  -1  17   7      174.04      224.85     19.69 o 
   1  17   7      917.34      893.30     36.22 o 
   3  17   7      593.26      678.97     48.36 o 
 -14  18   7      639.96      619.47     88.69 o 
 -12  18   7     1528.04     1508.63     56.11 o 
 -10  18   7       26.90       16.00     23.10 o 
  -8  18   7     1163.67     1073.94     35.07 o 
  -6  18   7     2524.78     2437.48     92.10 o 
  -4  18   7      307.99      301.61     26.21 o 
  -2  18   7      148.88      176.79     23.78 o 
   0  18   7      838.66      841.14     42.20 o 
   2  18   7     1013.67     1031.76     54.75 o 
 -13  19   7      976.53     1056.64     55.07 o 
 -11  19   7     1133.54     1123.54    105.02 o 
  -9  19   7      306.85      399.75     43.18 o 
  -7  19   7      873.79      969.66     32.27 o 
  -5  19   7      148.67      200.45     22.85 o 
  -3  19   7      324.35      291.61     43.10 o 
  -1  19   7       82.02      105.40     27.53 o 
   1  19   7      185.42      248.97     33.67 o 
 -10  20   7      432.34      402.37     73.89 o 
  -8  20   7      125.59      152.07     56.45 o 
  -6  20   7      260.77      318.79     56.80 o 
  -4  20   7       41.33       48.01     22.30 o 
 -26   0   8     1195.95     1321.82    104.33 o 
 -24   0   8     1615.19     1672.94     59.42 o 
 -22   0   8     2114.85     2269.91     66.53 o 
 -20   0   8     8672.01     8543.76    157.09 o 
 -18   0   8    34420.48    33443.52    592.69 o 
 -16   0   8       67.67       57.37     13.24 o 
 -14   0   8     4205.02     4179.84     77.85 o 
 -12   0   8       61.68       10.16     10.02 o 
 -10   0   8    14193.83    14818.89    176.17 o 
  -8   0   8     5758.47     5664.35     91.11 o 
  -6   0   8     5681.40     5832.28     85.51 o 
  -4   0   8    11036.57    10966.37    118.51 o 
  -2   0   8    26867.32    26669.28    250.66 o 
   0   0   8     3499.30     3743.83     52.61 o 
   2   0   8    10491.68    10278.88    123.83 o 
   4   0   8     2584.62     3232.96     82.78 o 
   6   0   8    22681.16    20331.57    331.35 o 
   8   0   8     1135.08     1375.56     54.68 o 
  10   0   8     3979.74     3763.45    140.59 o 
 -25   1   8      112.38       52.76     21.88 o 
 -23   1   8     1201.12     1188.33     34.93 o 
 -21   1   8     2469.66     2520.99     54.27 o 
 -19   1   8     1305.90     1434.64     32.93 o 
 -17   1   8     9152.92     9294.26     98.58 o 
 -15   1   8     2617.68     2589.76     38.52 o 
 -13   1   8     8602.63     8827.79     85.06 o 
 -11   1   8     1738.47     1661.66     24.02 o 
  -9   1   8      611.02      551.71     13.53 o 
  -7   1   8      682.09      561.34     14.51 o 
  -5   1   8     4061.00     4153.14     39.11 o 
  -3   1   8     2774.39     2746.72     29.80 o 
  -1   1   8     3837.28     3829.68     35.51 o 
   1   1   8     3724.27     4029.57     40.90 o 
   3   1   8      538.75      626.65     19.83 o 
   5   1   8     1868.25     1743.21     35.39 o 
   7   1   8     3414.79     3321.77     60.04 o 
   9   1   8      689.01      666.34     34.67 o 
 -26   2   8      138.02      150.94     34.15 o 
 -24   2   8      101.46      118.30     20.38 o 
 -22   2   8       12.01       29.01     14.40 o 
 -20   2   8     1420.41     1352.53     32.36 o 
 -18   2   8        5.54       27.48     10.46 o 
 -16   2   8     3473.13     3424.20     43.80 o 
 -14   2   8       74.51       71.66      9.43 o 
 -12   2   8     1535.97     1618.94     24.79 o 
 -10   2   8      433.81      442.57     13.17 o 
  -8   2   8       98.83       69.95      5.52 o 
  -6   2   8     1732.03     1731.45     26.20 o 
  -4   2   8     4311.27     4386.61     39.75 o 
  -2   2   8      369.30      424.17     10.51 o 
   0   2   8      108.01      104.97      9.18 o 
   2   2   8      187.51      213.56     11.36 o 
   4   2   8      152.51      147.94     12.48 o 
   6   2   8      233.18      230.63     18.12 o 
   8   2   8      157.57      124.59     18.46 o 
  10   2   8      470.99      468.73     34.89 o 
 -25   3   8      208.60      276.12     30.31 o 
 -23   3   8       62.45       75.00     18.31 o 
 -21   3   8      590.00      504.10     23.09 o 
 -19   3   8        0.97        6.59     10.37 o 
 -17   3   8     6104.87     6042.00     66.80 o 
 -15   3   8     6500.66     6649.87     73.21 o 
 -13   3   8      930.80      892.64     18.89 o 
 -11   3   8      510.85      420.99     13.26 o 
  -9   3   8      105.57      100.45      7.48 o 
  -7   3   8     4514.22     4962.87     48.97 o 
  -5   3   8     2751.75     2637.34     28.40 o 
  -3   3   8     1517.46     1651.49     21.06 o 
  -1   3   8     1505.68     1506.20     20.39 o 
   1   3   8      500.85      497.94     18.50 o 
   3   3   8      750.70      754.73     20.78 o 
   5   3   8        1.38      -10.49     10.49 o 
   7   3   8       76.45       88.04     15.60 o 
   9   3   8        2.38      -17.94     17.94 o 
  11   3   8      192.96      175.96     43.91 o 
 -26   4   8       57.05       74.30     30.29 o 
 -24   4   8      761.41      751.64     39.27 o 
 -22   4   8       10.70       -5.52     15.30 o 
 -20   4   8     2716.07     2764.99     49.82 o 
 -18   4   8     9252.03     8965.64     92.09 o 
 -16   4   8      174.79      152.83     12.11 o 
 -14   4   8     7047.78     7315.43     82.63 o 
 -12   4   8      470.10      414.52     14.51 o 
 -10   4   8     2655.90     2481.07     34.09 o 
  -8   4   8     9977.70    10433.63     80.71 o 
  -6   4   8     5876.19     5873.39     50.82 o 
  -4   4   8     3002.13     2780.18     30.84 o 
  -2   4   8      731.43      718.11     13.45 o 
   0   4   8     1508.26     1610.64     22.58 o 
   2   4   8     6195.44     6007.89     72.30 o 
   4   4   8      515.26      370.23     16.43 o 
   6   4   8     3171.11     2845.98     52.17 o 
   8   4   8     1441.77     1383.10     45.63 o 
  10   4   8     1026.93     1034.35     60.85 o 
 -25   5   8     1414.80     1830.08     68.46 o 
 -23   5   8      713.14      676.95     36.22 o 
 -21   5   8     2353.06     2313.26     48.65 o 
 -19   5   8     4038.26     4064.39     59.41 o 
 -17   5   8     7169.99     7402.77     81.21 o 
 -15   5   8      529.03      535.52     16.78 o 
 -13   5   8     3846.43     3889.71     48.14 o 
 -11   5   8    12743.47    13026.30    115.44 o 
  -9   5   8     5703.58     5648.63     49.79 o 
  -7   5   8     2900.20     2811.50     31.45 o 
  -5   5   8    22311.82    22491.61    159.97 o 
  -3   5   8     3958.42     4042.92     35.73 o 
  -1   5   8     4327.25     4312.64     40.67 o 
   1   5   8       72.75       89.41      9.25 o 
   3   5   8     1050.33     1211.62     25.34 o 
   5   5   8     1931.42     1852.03     42.60 o 
   7   5   8     1759.77     1666.59     43.75 o 
   9   5   8      938.13      862.61     46.74 o 
  11   5   8     1359.42     1525.67     74.84 o 
 -24   6   8       72.31       33.92     21.84 o 
 -22   6   8     2385.21     2367.78     56.60 o 
 -20   6   8      926.14      934.53     29.74 o 
 -18   6   8      456.66      512.28     19.80 o 
 -16   6   8     2956.60     3021.18     41.65 o 
 -14   6   8     3767.44     3664.23     64.65 o 
 -12   6   8     6613.66     6557.20     70.57 o 
 -10   6   8     4200.06     4333.76     43.62 o 
  -8   6   8      801.34      754.74     13.60 o 
  -6   6   8     9973.53    10385.44     79.31 o 
  -4   6   8       40.06       31.72      6.65 o 
  -2   6   8     9436.15     9385.38     80.01 o 
   0   6   8     9773.24     9693.21     83.16 o 
   2   6   8      328.30      390.56     15.14 o 
   4   6   8     5030.70     4837.59     69.50 o 
   6   6   8     4174.51     3860.63     68.80 o 
   8   6   8      728.09      812.60     38.37 o 
  10   6   8      474.36      512.50     48.42 o 
 -25   7   8     2148.72     2532.33     95.20 o 
 -23   7   8      340.64      361.51     25.52 o 
 -21   7   8      735.57      725.24     29.34 o 
 -19   7   8     1844.74     1864.89     40.57 o 
 -17   7   8      190.68      171.20     12.22 o 
 -15   7   8     2652.50     2665.96     37.49 o 
 -13   7   8      108.51      130.58     11.59 o 
 -11   7   8      674.79      661.79     15.75 o 
  -9   7   8     1248.12     1371.79     20.33 o 
  -7   7   8      438.38      607.27     14.31 o 
  -5   7   8        9.82       24.42      7.19 o 
  -3   7   8      743.36      719.64     14.75 o 
  -1   7   8       62.58       75.36      8.53 o 
   1   7   8     2920.27     3004.67     36.17 o 
   3   7   8      436.87      423.64     15.44 o 
   5   7   8      393.06      390.95     24.02 o 
   7   7   8      200.71      267.10     27.03 o 
   9   7   8      736.99      785.73     45.04 o 
 -24   8   8      704.60      919.46     57.57 o 
 -22   8   8       92.27       99.73     18.66 o 
 -20   8   8      395.05      425.12     23.53 o 
 -18   8   8      893.08      842.49     31.16 o 
 -16   8   8     2062.74     1910.16     30.68 o 
 -14   8   8     3624.67     3700.63     47.88 o 
 -12   8   8      254.04      255.55     15.18 o 
 -10   8   8     1135.19     1184.58     22.26 o 
  -8   8   8        2.53       11.28      6.53 o 
  -6   8   8      373.91      406.97     13.31 o 
  -4   8   8       84.94       63.03      8.88 o 
  -2   8   8     3436.15     3407.20     36.30 o 
   0   8   8       75.75       71.76      9.00 o 
   2   8   8      293.35      305.17     13.28 o 
   4   8   8       45.91       47.63     13.66 o 
   6   8   8        0.34        1.55     14.41 o 
   8   8   8        0.17       17.56     19.64 o 
  10   8   8       46.78      100.67     40.03 o 
 -23   9   8      164.80      155.54     28.84 o 
 -21   9   8      437.59      421.13     25.95 o 
 -19   9   8       36.34       15.83     15.55 o 
 -17   9   8      399.62      372.97     23.79 o 
 -15   9   8     4855.40     4743.90     59.67 o 
 -13   9   8      123.97      124.83      8.23 o 
 -11   9   8      112.06      115.37     10.61 o 
  -9   9   8      183.32      189.04      9.93 o 
  -7   9   8     2275.24     2309.56     28.49 o 
  -5   9   8     2334.33     2246.44     30.98 o 
  -3   9   8     4437.51     4293.38     43.55 o 
  -1   9   8     3156.77     3196.32     35.38 o 
   1   9   8      741.30      815.49     17.21 o 
   3   9   8      503.66      579.89     19.19 o 
   5   9   8      119.28      126.30     17.19 o 
   7   9   8      775.06      758.74     32.63 o 
   9   9   8      217.72      207.76     34.50 o 
 -22  10   8      611.07      590.47     31.63 o 
 -20  10   8       37.46       59.60     16.96 o 
 -18  10   8      307.27      308.29     21.64 o 
 -16  10   8       38.88       42.20     14.43 o 
 -14  10   8      226.38      227.05     13.18 o 
 -12  10   8     2082.56     2015.26     31.01 o 
 -10  10   8     3560.71     3406.92     41.09 o 
  -8  10   8       54.80       54.22      7.91 o 
  -6  10   8     8616.47     8691.78     80.68 o 
  -4  10   8       14.92        9.77      7.92 o 
  -2  10   8     2033.81     2140.68     26.99 o 
   0  10   8       71.81       64.49      9.49 o 
   2  10   8       13.11       12.14      9.14 o 
   4  10   8      658.66      657.76     24.15 o 
   6  10   8      125.99      137.18     21.50 o 
   8  10   8      384.71      422.71     37.59 o 
 -23  11   8      118.65       90.50     30.11 o 
 -21  11   8      189.19      181.81     22.15 o 
 -19  11   8      380.63      377.91     22.47 o 
 -17  11   8     1981.35     1980.31     44.93 o 
 -15  11   8     3032.80     3064.44     52.80 o 
 -13  11   8     1384.50     1370.32     31.09 o 
 -11  11   8     6326.01     6186.51     70.75 o 
  -9  11   8     2789.31     2917.16     39.67 o 
  -7  11   8     1845.45     1939.48     26.53 o 
  -5  11   8      108.07      129.32     11.45 o 
  -3  11   8       44.47       58.48     10.03 o 
  -1  11   8     1590.97     1664.62     29.59 o 
   1  11   8     1658.75     1689.73     26.91 o 
   3  11   8      621.92      617.26     19.50 o 
   5  11   8      969.46     1046.21     32.22 o 
   7  11   8      269.22      262.03     24.54 o 
 -22  12   8     1654.07     1581.72     63.77 o 
 -20  12   8       79.56       48.94     23.13 o 
 -18  12   8      473.87      536.84     24.77 o 
 -16  12   8      682.73      638.84     34.66 o 
 -14  12   8     2370.30     2307.96     45.82 o 
 -12  12   8     1925.93     1978.69     39.74 o 
 -10  12   8     4280.25     4168.98     55.92 o 
  -8  12   8     1899.90     1858.41     26.70 o 
  -6  12   8     1225.40     1261.32     22.78 o 
  -4  12   8       39.33       19.34      7.54 o 
  -2  12   8     8269.14     8225.67     86.67 o 
   0  12   8     2277.06     2263.34     34.20 o 
   2  12   8        6.31        1.11     10.56 o 
   4  12   8      710.05      772.63     31.72 o 
   6  12   8      640.62      662.73     40.90 o 
   8  12   8      413.48      331.25     56.59 o 
 -21  13   8      183.83      207.93     30.60 o 
 -19  13   8      132.79      166.71     29.87 o 
 -17  13   8     1168.02     1150.17     47.44 o 
 -15  13   8       11.10        7.69     10.81 o 
 -13  13   8      681.43      636.92     22.53 o 
 -11  13   8       85.45       85.91     12.24 o 
  -9  13   8      430.30      446.95     17.57 o 
  -7  13   8       62.90       61.72      9.39 o 
  -5  13   8     1765.48     1783.69     33.30 o 
  -3  13   8     1036.54     1122.14     30.36 o 
  -1  13   8      462.67      506.00     20.58 o 
   1  13   8      273.31      333.89     29.51 o 
   3  13   8      333.97      266.61     21.19 o 
   5  13   8      395.03      322.55     31.76 o 
   7  13   8      150.39       80.25     40.96 o 
 -20  14   8     1254.10     1245.47     52.42 o 
 -18  14   8      148.49      168.15     21.14 o 
 -16  14   8       50.07       32.97     17.67 o 
 -14  14   8        3.94        6.01     14.94 o 
 -12  14   8      180.44      143.72     21.93 o 
 -10  14   8      258.61      265.55     11.65 o 
  -8  14   8      568.76      551.91     15.52 o 
  -6  14   8     1080.02     1140.96     28.22 o 
  -4  14   8      930.80      900.42     28.38 o 
  -2  14   8      222.95      244.68     16.14 o 
   0  14   8       26.51       25.37     15.77 o 
   2  14   8       74.83       64.02     18.64 o 
   4  14   8      116.80       90.41     19.64 o 
   6  14   8        7.32      -27.54     31.96 o 
 -19  15   8      187.22      126.93     25.59 o 
 -17  15   8      141.73      165.62     20.39 o 
 -15  15   8      250.48      250.98     21.89 o 
 -13  15   8      128.99      130.46     17.99 o 
 -11  15   8      244.01      212.39     17.90 o 
  -9  15   8      180.85      225.27     18.46 o 
  -7  15   8      290.45      328.86     14.32 o 
  -5  15   8      645.78      607.62     19.42 o 
  -3  15   8        8.77        9.67     15.11 o 
  -1  15   8      933.57      929.24     34.31 o 
   1  15   8      105.08      121.63     20.58 o 
   3  15   8      664.46      636.18     41.99 o 
 -18  16   8      549.16      546.09     32.26 o 
 -16  16   8      584.69      641.65     30.79 o 
 -14  16   8      619.80      641.91     49.80 o 
 -12  16   8      857.15      795.31     26.25 o 
 -10  16   8      684.23      616.47     24.12 o 
  -8  16   8     1510.79     1504.24     35.79 o 
  -6  16   8      203.44      204.36     24.87 o 
  -4  16   8      706.17      693.67     29.16 o 
  -2  16   8     1396.51     1394.73     43.66 o 
   0  16   8     1729.15     1805.41     53.01 o 
   2  16   8      345.46      411.80     36.07 o 
   4  16   8      811.14      798.66     84.27 o 
 -17  17   8      673.02      680.27     32.63 o 
 -15  17   8       26.58       -6.01     14.40 o 
 -13  17   8     1028.67     1005.99     30.64 o 
 -11  17   8      819.80      845.66     27.11 o 
  -9  17   8      659.49      660.51     25.94 o 
  -7  17   8       94.00      116.84     22.64 o 
  -5  17   8      646.90      624.32     34.97 o 
  -3  17   8     1424.14     1393.20     52.17 o 
  -1  17   8     1487.07     1472.80     51.60 o 
   1  17   8       90.99      111.39     51.20 o 
 -14  18   8      181.48      190.40     34.66 o 
 -12  18   8       51.82       43.92     14.03 o 
 -10  18   8      108.99       99.58     24.72 o 
  -8  18   8        1.19       -2.70     18.86 o 
  -6  18   8      546.77      547.58     33.32 o 
  -4  18   8      286.93      254.85     32.83 o 
  -2  18   8       33.85       35.60     26.36 o 
   0  18   8     1189.18      979.37     51.63 o 
 -11  19   8       28.98       87.86     53.13 o 
  -9  19   8        1.11       38.44     21.34 o 
  -7  19   8      104.75      184.03     34.18 o 
  -5  19   8        4.96       -0.24     24.19 o 
  -3  19   8        8.86       -3.32     35.15 o 
 -25   1   9      288.00      365.64     27.86 o 
 -23   1   9      826.86      750.74     28.86 o 
 -21   1   9     3327.37     3213.31     56.62 o 
 -19   1   9     2756.48     2716.18     44.17 o 
 -17   1   9     1467.89     1455.09     28.71 o 
 -15   1   9     2054.52     2047.85     33.61 o 
 -13   1   9      296.20      299.33     12.90 o 
 -11   1   9     1596.78     1622.16     24.78 o 
  -9   1   9     1170.24     1259.46     19.22 o 
  -7   1   9      523.52      449.69     16.30 o 
  -5   1   9     3637.57     3610.72     36.98 o 
  -3   1   9      802.21      728.37     19.43 o 
  -1   1   9     5504.78     5421.60     50.14 o 
   1   1   9     1169.79     1140.81     24.20 o 
   3   1   9      102.72      142.81     15.14 o 
   5   1   9     2345.37     2204.27     47.48 o 
   7   1   9      630.19      680.44     37.46 o 
   9   1   9      385.43      376.14     57.61 o 
 -26   2   9       96.05      103.27     33.10 o 
 -24   2   9      369.24      393.95     27.47 o 
 -22   2   9      777.15      814.16     28.86 o 
 -20   2   9     2913.11     2982.27     49.75 o 
 -18   2   9     1755.77     1685.78     31.81 o 
 -16   2   9     2156.50     2073.60     35.94 o 
 -14   2   9     3902.69     3827.41     48.96 o 
 -12   2   9     3245.74     3409.65     39.47 o 
 -10   2   9      562.36      553.20     15.05 o 
  -8   2   9     3080.41     3131.26     39.23 o 
  -6   2   9     3389.69     3500.11     42.40 o 
  -4   2   9       22.04        8.12      7.30 o 
  -2   2   9       62.60       48.20      7.48 o 
   0   2   9      177.87      203.60     11.58 o 
   2   2   9       89.28      152.97     13.25 o 
   4   2   9     2114.44     2040.38     41.63 o 
   6   2   9     2435.12     2233.61     48.87 o 
   8   2   9      133.73      164.40     25.43 o 
  10   2   9      296.16      337.62     84.68 o 
 -25   3   9     1405.73     1453.98     52.77 o 
 -23   3   9      840.77      828.47     33.89 o 
 -21   3   9      955.23      974.53     28.49 o 
 -19   3   9     6685.96     6877.42     79.54 o 
 -17   3   9       16.56       20.98      9.80 o 
 -15   3   9      131.43      142.99     12.85 o 
 -13   3   9     3026.01     3052.50     41.57 o 
 -11   3   9    10522.66    10841.63    103.14 o 
  -9   3   9     5776.67     5861.23     51.85 o 
  -7   3   9      791.93      690.04     15.14 o 
  -5   3   9      518.80      497.42     13.40 o 
  -3   3   9     6537.47     6509.04     69.57 o 
  -1   3   9       24.44       30.92      6.95 o 
   1   3   9       97.54      129.15     11.99 o 
   3   3   9      195.43      207.50     16.35 o 
   5   3   9     1911.99     1799.22     39.86 o 
   7   3   9      140.82      200.09     25.01 o 
   9   3   9      251.34      243.26     32.54 o 
 -26   4   9      737.00      877.56     66.75 o 
 -24   4   9       66.46      118.17     35.55 o 
 -22   4   9      664.47      745.10     29.39 o 
 -20   4   9      181.95      201.11     16.43 o 
 -18   4   9     7028.27     7122.27     80.58 o 
 -16   4   9     1511.83     1491.00     29.06 o 
 -14   4   9     3598.25     3644.54     54.43 o 
 -12   4   9     1848.05     1732.61     29.24 o 
 -10   4   9     4796.96     4837.30     47.92 o 
  -8   4   9     2006.68     1990.54     25.01 o 
  -6   4   9     1947.61     1963.10     27.29 o 
  -4   4   9       13.90        8.28      7.78 o 
  -2   4   9    13996.30    13627.07    102.12 o 
   0   4   9      483.03      488.15     15.33 o 
   2   4   9      295.39      239.45     14.23 o 
   4   4   9      204.38      245.90     18.26 o 
   6   4   9     2985.48     2891.94     66.43 o 
   8   4   9      327.33      367.76     36.48 o 
 -25   5   9      313.71      430.69     40.01 o 
 -23   5   9       54.98       72.28     22.10 o 
 -21   5   9      443.82      440.39     23.66 o 
 -19   5   9       86.76      112.88     13.40 o 
 -17   5   9    11082.52    10992.87    113.11 o 
 -15   5   9      856.18      817.13     21.94 o 
 -13   5   9     3319.85     3331.80     46.22 o 
 -11   5   9      294.33      315.55     11.71 o 
  -9   5   9       11.72       11.28      6.61 o 
  -7   5   9       20.55       33.75      7.85 o 
  -5   5   9     2519.50     2406.94     29.18 o 
  -3   5   9     2313.05     2375.77     30.10 o 
  -1   5   9     1532.91     1498.97     22.20 o 
   1   5   9     1433.93     1397.22     25.72 o 
   3   5   9       84.21       77.97     12.41 o 
   5   5   9      114.76      113.99     19.66 o 
   7   5   9      242.15      214.76     27.75 o 
   9   5   9       36.70       68.08     33.54 o 
 -24   6   9      656.07      725.94     39.30 o 
 -22   6   9      915.99      833.27     34.99 o 
 -20   6   9      173.81      183.33     17.96 o 
 -18   6   9        4.89       15.48     10.72 o 
 -16   6   9       13.68       13.02      9.82 o 
 -14   6   9      494.88      543.93     19.44 o 
 -12   6   9       25.71       25.59      8.17 o 
 -10   6   9       50.90       47.77      8.13 o 
  -8   6   9     3695.46     3794.12     42.44 o 
  -6   6   9     4635.87     4614.58     48.23 o 
  -4   6   9     2126.83     2077.68     28.90 o 
  -2   6   9       61.72       66.48      8.38 o 
   0   6   9      562.44      570.98     16.55 o 
   2   6   9       37.47       26.72     10.77 o 
   4   6   9      910.15      899.17     29.11 o 
   6   6   9      172.19      155.53     24.33 o 
   8   6   9      370.14      330.39     42.32 o 
 -25   7   9      906.26      955.10     75.58 o 
 -23   7   9      247.91      207.69     24.16 o 
 -21   7   9     2289.03     2198.37     62.48 o 
 -19   7   9      581.30      617.36     24.67 o 
 -17   7   9      530.54      566.40     19.09 o 
 -15   7   9      397.12      392.47     17.45 o 
 -13   7   9       27.70       16.17      9.12 o 
 -11   7   9     1944.84     1884.39     30.35 o 
  -9   7   9      371.91      353.89     12.53 o 
  -7   7   9     4756.87     4614.45     51.68 o 
  -5   7   9      293.95      324.56     13.72 o 
  -3   7   9      537.48      542.84     13.91 o 
  -1   7   9     2928.80     2847.52     35.15 o 
   1   7   9     4725.67     4648.13     54.27 o 
   3   7   9       97.65       77.02     15.76 o 
   5   7   9     2581.70     2472.08     51.82 o 
   7   7   9      885.98      834.96     44.93 o 
   9   7   9      782.42      822.32    101.56 o 
 -24   8   9       13.30        7.61     30.49 o 
 -22   8   9      567.01      570.56     28.17 o 
 -20   8   9      427.96      461.85     27.00 o 
 -18   8   9     3776.68     3708.30     69.49 o 
 -16   8   9      157.18      170.13     12.52 o 
 -14   8   9     2148.35     2098.08     34.32 o 
 -12   8   9     1522.03     1467.92     24.18 o 
 -10   8   9      812.77      634.53     22.88 o 
  -8   8   9      848.29      879.68     20.34 o 
  -6   8   9     3228.33     3078.14     39.46 o 
  -4   8   9      353.92      379.10     13.87 o 
  -2   8   9    12370.22    12323.97    103.22 o 
   0   8   9     3365.87     3488.53     42.31 o 
   2   8   9     3056.67     2894.92     53.38 o 
   4   8   9     1220.92     1278.13     36.19 o 
   6   8   9     2183.01     2236.03     54.24 o 
   8   8   9      948.21      968.40     68.60 o 
 -23   9   9      477.05      467.24     37.15 o 
 -21   9   9       80.00      114.00     22.45 o 
 -19   9   9      132.76      170.68     19.89 o 
 -17   9   9     8288.45     8183.61    121.59 o 
 -15   9   9        9.29       16.50      8.91 o 
 -13   9   9     1687.99     1632.59     27.74 o 
 -11   9   9      466.25      453.94     15.03 o 
  -9   9   9     1169.15     1054.17     19.60 o 
  -7   9   9      475.60      492.76     14.55 o 
  -5   9   9       56.96       80.11      9.86 o 
  -3   9   9     7584.76     7380.97     66.93 o 
  -1   9   9      312.70      300.57     13.47 o 
   1   9   9      302.44      294.32     16.88 o 
   3   9   9      788.47      784.70     28.23 o 
   5   9   9       41.45       41.45     17.71 o 
   7   9   9      272.89      273.86     44.50 o 
 -22  10   9      121.14      117.47     22.34 o 
 -20  10   9       31.71       42.25     18.52 o 
 -18  10   9      638.64      585.66     30.18 o 
 -16  10   9      348.56      348.98     20.12 o 
 -14  10   9      314.80      277.52     18.61 o 
 -12  10   9       51.84       40.60      9.45 o 
 -10  10   9     1905.76     1949.42     35.15 o 
  -8  10   9      543.02      567.60     15.88 o 
  -6  10   9        4.84        0.11      8.45 o 
  -4  10   9     1169.87     1121.77     23.38 o 
  -2  10   9     1127.09     1127.82     22.46 o 
   0  10   9     2012.56     1869.46     34.94 o 
   2  10   9       19.03       16.70     11.89 o 
   4  10   9       30.13       35.66     16.97 o 
   6  10   9     1104.31     1057.46     52.76 o 
 -23  11   9       12.76      -15.52     27.56 o 
 -21  11   9       47.09       57.62     19.62 o 
 -19  11   9        0.67        6.52     16.65 o 
 -17  11   9      133.31      143.02     17.90 o 
 -15  11   9       90.51       93.27     15.53 o 
 -13  11   9     1087.21     1139.00     34.14 o 
 -11  11   9      267.71      212.50     14.28 o 
  -9  11   9     1091.54     1044.14     25.40 o 
  -7  11   9     3515.68     3451.97     41.97 o 
  -5  11   9      409.88      455.83     18.75 o 
  -3  11   9      225.01      244.30     13.56 o 
  -1  11   9       15.66       30.92     10.85 o 
   1  11   9      435.73      462.04     21.61 o 
   3  11   9      102.96       93.90     15.39 o 
   5  11   9        5.40       -0.64     18.17 o 
 -22  12   9      151.42      186.36     32.70 o 
 -20  12   9      445.93      533.59     27.94 o 
 -18  12   9     1327.39     1370.40     44.54 o 
 -16  12   9     1777.10     1735.51     41.34 o 
 -14  12   9       22.40       54.60     14.92 o 
 -12  12   9     1319.81     1364.20     36.55 o 
 -10  12   9     3016.42     3007.20     64.35 o 
  -8  12   9     1973.78     1937.67     49.22 o 
  -6  12   9     2020.49     1991.45     37.51 o 
  -4  12   9      473.98      478.57     18.65 o 
  -2  12   9     4929.92     4736.66     64.25 o 
   0  12   9     1283.11     1284.91     27.99 o 
   2  12   9      324.38      359.45     19.42 o 
   4  12   9      307.19      316.72     23.49 o 
   6  12   9      605.52      698.34     40.01 o 
 -21  13   9      415.55      392.09     36.79 o 
 -19  13   9       75.01       61.40     16.92 o 
 -17  13   9     3638.42     3581.36     64.32 o 
 -15  13   9     3177.52     3158.90     57.73 o 
 -13  13   9     3732.87     3365.88     63.03 o 
 -11  13   9      915.37      920.26     29.30 o 
  -9  13   9      313.71      318.95     16.29 o 
  -7  13   9     1945.94     1895.38     35.85 o 
  -5  13   9     1369.08     1390.15     29.35 o 
  -3  13   9       85.34      110.60     13.13 o 
  -1  13   9     2041.77     2074.76     49.44 o 
   1  13   9      955.81      959.21     38.75 o 
   3  13   9     1353.62     1355.73     54.21 o 
   5  13   9      689.24      669.56     62.68 o 
 -20  14   9      574.00      684.38     42.02 o 
 -18  14   9       73.99       71.01     22.71 o 
 -16  14   9      364.99      425.81     26.94 o 
 -14  14   9     1515.86     1465.94     45.53 o 
 -12  14   9      108.70       88.21     14.10 o 
 -10  14   9     1347.05     1292.19     29.33 o 
  -8  14   9      597.70      587.72     19.49 o 
  -6  14   9     1233.45     1242.01     35.53 o 
  -4  14   9     1257.68     1263.14     36.27 o 
  -2  14   9      738.28      775.09     37.16 o 
   0  14   9      997.79      977.16     37.82 o 
   2  14   9      396.43      554.07     51.19 o 
   4  14   9       15.51       34.46     50.85 o 
 -19  15   9        4.63       18.14     24.42 o 
 -17  15   9        4.12        5.13     22.83 o 
 -15  15   9     1260.98     1278.13    113.80 o 
 -13  15   9       73.54       65.87     17.04 o 
 -11  15   9      537.31      495.11     23.40 o 
  -9  15   9       72.94       70.55     10.01 o 
  -7  15   9      224.00      249.49     21.10 o 
  -5  15   9      151.95      193.01     17.23 o 
  -3  15   9      346.10      364.45     19.71 o 
  -1  15   9     1022.91     1096.04     54.32 o 
   1  15   9      180.55      252.64     42.66 o 
   3  15   9        8.48      -22.69     42.06 o 
 -18  16   9        0.54       12.18     22.11 o 
 -16  16   9       12.00       32.44     23.30 o 
 -14  16   9      458.10      419.01     28.06 o 
 -12  16   9       60.81       42.11     15.31 o 
 -10  16   9      116.02      117.89     19.60 o 
  -8  16   9       84.04       86.39     12.51 o 
  -6  16   9       83.67       98.02     18.07 o 
  -4  16   9        1.59        8.88     18.88 o 
  -2  16   9       38.57       18.11     21.99 o 
   0  16   9       24.63       -5.81     32.87 o 
 -15  17   9      489.25      428.88     27.41 o 
 -13  17   9     1538.50     1523.86     72.10 o 
 -11  17   9      132.56      140.82     20.46 o 
  -9  17   9       50.83       43.03     13.36 o 
  -7  17   9      654.57      763.69     47.82 o 
  -5  17   9      218.63      230.55     22.47 o 
  -3  17   9      583.82      565.85     40.56 o 
  -1  17   9      369.02      381.76     63.65 o 
 -12  18   9       47.22       43.86     16.00 o 
 -10  18   9     1200.87     1137.38     69.46 o 
  -8  18   9       13.11       40.82     35.98 o 
  -6  18   9      438.94      364.32     52.58 o 
  -4  18   9     1103.50     1106.66     82.61 o 
 -26   0  10     6631.47     6737.76    199.28 o 
 -24   0  10      608.34      777.77     47.98 o 
 -22   0  10     2887.10     3072.93     80.15 o 
 -20   0  10      935.97      878.81     41.28 o 
 -18   0  10     2606.31     2622.22     60.47 o 
 -16   0  10      188.59      172.24     20.45 o 
 -14   0  10     5581.71     5577.81     97.27 o 
 -12   0  10     8986.48     8764.72    180.00 o 
 -10   0  10    10327.80    10406.50    134.35 o 
  -8   0  10       89.66       86.08     19.09 o 
  -6   0  10     9155.60     9193.08    150.33 o 
  -4   0  10      792.01      818.03     29.33 o 
  -2   0  10    12233.28    12247.82    168.96 o 
   0   0  10     3668.19     3740.75     70.64 o 
   2   0  10     2131.99     2115.05     65.67 o 
   4   0  10     5475.72     5286.73    176.65 o 
   6   0  10     2262.42     2275.68     87.20 o 
   8   0  10      534.48      583.36     94.37 o 
 -25   1  10      714.69      589.76     32.43 o 
 -23   1  10     1540.47     1499.39     44.44 o 
 -21   1  10      662.69      690.01     26.88 o 
 -19   1  10     2488.22     2538.78     62.19 o 
 -17   1  10       11.59      -10.79     10.79 o 
 -15   1  10     1908.49     1974.07     35.25 o 
 -13   1  10     4659.32     4612.47     56.77 o 
 -11   1  10     5553.42     5499.76     57.25 o 
  -9   1  10     5149.23     5335.63     55.22 o 
  -7   1  10     6129.95     6091.99     59.12 o 
  -5   1  10     3752.68     3699.75     43.05 o 
  -3   1  10    16439.46    16214.08    134.11 o 
  -1   1  10      382.33      412.46     14.18 o 
   1   1  10     4508.23     4268.30     84.14 o 
   3   1  10     2329.67     2360.62     49.49 o 
   5   1  10     1819.95     1800.47     45.11 o 
   7   1  10      880.37      977.16     61.96 o 
 -26   2  10       56.15       69.15     32.20 o 
 -24   2  10      389.29      420.68     33.83 o 
 -22   2  10      110.57      108.35     16.95 o 
 -20   2  10        4.60        4.72     12.87 o 
 -18   2  10     1199.44     1184.96     30.38 o 
 -16   2  10     1395.72     1382.66     31.17 o 
 -14   2  10      171.30      217.10     14.26 o 
 -12   2  10       53.68       73.61     10.70 o 
 -10   2  10      284.48      314.46     12.88 o 
  -8   2  10     2214.43     2207.60     36.12 o 
  -6   2  10      597.54      596.57     17.65 o 
  -4   2  10     1263.56     1243.88     23.51 o 
  -2   2  10     5266.26     5321.74     55.64 o 
   0   2  10       65.94       38.44     10.57 o 
   2   2  10      261.85      214.41     19.43 o 
   4   2  10        5.40       10.48     15.04 o 
   6   2  10      859.07      775.26     38.29 o 
   8   2  10       22.21       81.01     45.15 o 
 -25   3  10      996.35     1101.40     49.47 o 
 -23   3  10      240.96      282.61     24.21 o 
 -21   3  10       25.33       67.47     15.60 o 
 -19   3  10      581.53      624.43     22.99 o 
 -17   3  10      400.70      410.07     20.89 o 
 -15   3  10      196.98      210.97     14.79 o 
 -13   3  10      127.95      138.78     12.43 o 
 -11   3  10        7.14       19.14      6.97 o 
  -9   3  10       47.77       50.44      9.83 o 
  -7   3  10     1461.03     1392.62     22.49 o 
  -5   3  10    11552.73    11550.50    102.66 o 
  -3   3  10     2455.95     2543.61     34.79 o 
  -1   3  10        2.54        7.62      8.93 o 
   1   3  10      619.05      600.78     20.09 o 
   3   3  10       49.36       63.74     16.45 o 
   5   3  10       27.70       32.35     19.38 o 
   7   3  10        4.76       11.65     23.58 o 
 -26   4  10     2002.97     2341.79     78.25 o 
 -24   4  10       93.22       72.54     22.72 o 
 -22   4  10     2185.59     2130.45     52.41 o 
 -20   4  10      413.87      415.71     20.70 o 
 -18   4  10      252.49      258.30     16.07 o 
 -16   4  10     2426.40     2529.28     43.55 o 
 -14   4  10     5368.53     5436.27     67.92 o 
 -12   4  10     4507.67     4605.40     49.60 o 
 -10   4  10     4648.63     4512.20     49.43 o 
  -8   4  10     3676.51     3710.66     41.34 o 
  -6   4  10     3941.15     4057.86     42.70 o 
  -4   4  10     3578.12     3501.58     43.68 o 
  -2   4  10     3510.54     3561.61     42.17 o 
   0   4  10      520.32      525.80     18.59 o 
   2   4  10        6.77        9.60     12.09 o 
   4   4  10     1479.69     1319.51     44.71 o 
   6   4  10      222.70      381.75     37.17 o 
   8   4  10      199.14      208.11     35.60 o 
 -25   5  10     1327.03     1520.39     63.31 o 
 -23   5  10     1491.53     1616.91     53.50 o 
 -21   5  10     2922.97     2901.71     57.75 o 
 -19   5  10     4459.26     4506.40     64.71 o 
 -17   5  10      639.61      670.15     23.39 o 
 -15   5  10     4010.13     4013.62     60.61 o 
 -13   5  10     2724.21     2541.55     37.24 o 
 -11   5  10     6565.91     6699.07     68.35 o 
  -9   5  10     6908.37     6962.97     68.77 o 
  -7   5  10     2158.00     2175.13     37.98 o 
  -5   5  10      172.66      206.49     12.46 o 
  -3   5  10     9852.94     9744.70    102.29 o 
  -1   5  10     2888.89     2878.92     40.23 o 
   1   5  10     1473.64     1491.50     30.34 o 
   3   5  10     1169.35     1081.25     35.86 o 
   5   5  10     1907.34     1913.04     59.06 o 
   7   5  10      111.42      102.16     31.17 o 
 -24   6  10       81.06       52.31     28.56 o 
 -22   6  10      108.79      132.18     21.12 o 
 -20   6  10     6263.56     6239.00     93.49 o 
 -18   6  10     1261.35     1239.68     37.15 o 
 -16   6  10     1268.22     1177.08     31.01 o 
 -14   6  10     6314.79     6128.98     72.58 o 
 -12   6  10     2215.58     2233.20     31.81 o 
 -10   6  10     1042.16     1010.30     24.65 o 
  -8   6  10      379.76      397.72     14.91 o 
  -6   6  10      155.99      193.24     12.10 o 
  -4   6  10     3056.91     3108.92     41.98 o 
  -2   6  10      294.03      347.22     15.76 o 
   0   6  10     2170.26     2178.38     40.44 o 
   2   6  10     1628.27     1608.28     39.98 o 
   4   6  10      607.62      643.89     32.39 o 
   6   6  10     1794.16     1593.18     63.01 o 
 -25   7  10       21.93       59.00     45.51 o 
 -23   7  10      654.65      737.59     36.08 o 
 -21   7  10     1074.81     1081.52     38.98 o 
 -19   7  10     2751.88     2816.07     61.27 o 
 -17   7  10     1929.42     1900.63     36.08 o 
 -15   7  10      879.13      756.44     24.65 o 
 -13   7  10       19.87       33.47      9.20 o 
 -11   7  10     3588.86     3349.56     43.05 o 
  -9   7  10      303.17      319.25     13.69 o 
  -7   7  10       40.86       30.25      9.47 o 
  -5   7  10     5073.64     5054.05     60.41 o 
  -3   7  10     4103.99     4136.83     53.47 o 
  -1   7  10      819.97      806.64     23.40 o 
   1   7  10      133.63       96.14     16.13 o 
   3   7  10       53.45       43.02     19.07 o 
   5   7  10     1510.98     1430.98     83.93 o 
   7   7  10       15.98       26.98     53.27 o 
 -24   8  10       18.87       47.34     32.21 o 
 -22   8  10       20.77       17.54     20.07 o 
 -20   8  10      265.88      244.32     23.16 o 
 -18   8  10     2223.34     2266.84     52.44 o 
 -16   8  10     3359.46     3341.85     53.48 o 
 -14   8  10      148.36      129.60     11.94 o 
 -12   8  10        7.07       -1.12      8.39 o 
 -10   8  10      347.99      369.23     15.01 o 
  -8   8  10      312.96      274.24     15.63 o 
  -6   8  10       18.91       24.19      9.31 o 
  -4   8  10      336.40      344.59     14.63 o 
  -2   8  10      119.85       87.22     13.05 o 
   0   8  10       32.76       47.44     14.37 o 
   2   8  10       10.07       -7.49     14.35 o 
   4   8  10      466.99      481.94     33.30 o 
   6   8  10      109.57       26.86     49.40 o 
 -23   9  10      114.07       59.33     26.97 o 
 -21   9  10      213.75      210.13     39.75 o 
 -19   9  10       77.22       81.12     19.56 o 
 -17   9  10      745.74      800.20     28.24 o 
 -15   9  10     1989.61     1914.20     39.96 o 
 -13   9  10      687.53      604.36     19.09 o 
 -11   9  10       37.74       37.48      9.78 o 
  -9   9  10      111.21       66.71     10.01 o 
  -7   9  10       21.89       47.72     10.28 o 
  -5   9  10       79.58       82.96     11.56 o 
  -3   9  10      709.13      700.95     23.75 o 
  -1   9  10      697.02      685.14     22.56 o 
   1   9  10      240.99      281.39     18.80 o 
   3   9  10      481.35      538.80     32.17 o 
   5   9  10      724.08      843.58     50.31 o 
 -22  10  10      464.89      454.90     43.80 o 
 -20  10  10     1584.48     1512.13     57.31 o 
 -18  10  10     1936.43     1869.65     60.21 o 
 -16  10  10       94.13      101.28     17.81 o 
 -14  10  10     1437.55     1383.99     39.03 o 
 -12  10  10      109.23       67.11     13.04 o 
 -10  10  10       72.34       75.21     11.31 o 
  -8  10  10     1280.06     1170.44     25.77 o 
  -6  10  10       10.25       24.81     11.09 o 
  -4  10  10      760.42      734.91     24.41 o 
  -2  10  10     1362.20     1367.36     30.46 o 
   0  10  10      724.33      749.60     26.49 o 
   2  10  10      141.91      188.62     20.20 o 
   4  10  10      231.13      290.34     35.32 o 
 -21  11  10     1307.05     1267.42     52.06 o 
 -19  11  10      553.19      503.75     27.03 o 
 -17  11  10      194.73      194.47     19.26 o 
 -15  11  10     5323.62     5140.12     90.43 o 
 -13  11  10      407.73      516.15     25.00 o 
 -11  11  10     3048.05     2974.59     53.74 o 
  -9  11  10      177.88      238.04     16.90 o 
  -7  11  10     4019.21     3804.15     65.65 o 
  -5  11  10     3391.68     3467.96     62.49 o 
  -3  11  10      324.38      342.09     21.12 o 
  -1  11  10      351.61      447.73     20.53 o 
   1  11  10      431.16      464.18     22.89 o 
   3  11  10       33.17       26.31     19.33 o 
 -22  12  10      174.43      149.07     36.06 o 
 -20  12  10      640.00      703.17     35.97 o 
 -18  12  10     3051.27     2924.24     59.23 o 
 -16  12  10      822.11      784.79     29.32 o 
 -14  12  10       20.25       -5.06     13.96 o 
 -12  12  10      160.70      188.51     18.49 o 
 -10  12  10      463.40      515.78     23.28 o 
  -8  12  10       38.29       52.44     14.26 o 
  -6  12  10     1363.57     1482.39     37.28 o 
  -4  12  10      159.37      221.94     18.55 o 
  -2  12  10      788.86      859.16     31.74 o 
   0  12  10     1168.94     1195.63     33.28 o 
   2  12  10       16.73       18.08     17.44 o 
   4  12  10        6.34      -17.57     41.51 o 
 -21  13  10      487.10      503.97     40.51 o 
 -19  13  10      111.21       85.21     20.88 o 
 -17  13  10     2587.68     2548.77     80.63 o 
 -15  13  10        0.69       19.82     14.91 o 
 -13  13  10       43.87       71.30     16.16 o 
 -11  13  10      563.98      505.05     22.19 o 
  -9  13  10       22.40       45.46     14.15 o 
  -7  13  10       72.29      104.13     15.30 o 
  -5  13  10      240.10      220.92     17.63 o 
  -3  13  10      213.69      229.81     17.58 o 
  -1  13  10       22.47        5.86     12.53 o 
   1  13  10       77.44       63.10     37.36 o 
   3  13  10       48.10       98.52     43.86 o 
 -20  14  10       10.07        4.54     89.04 o 
 -18  14  10       27.14       -1.94     15.58 o 
 -16  14  10       16.44       34.60     15.56 o 
 -14  14  10       14.23      -13.78     13.78 o 
 -12  14  10      320.20      360.28     21.46 o 
 -10  14  10        0.81        3.61     12.81 o 
  -8  14  10      479.41      448.46     20.97 o 
  -6  14  10      289.95      283.28     14.92 o 
  -4  14  10      420.18      371.50     24.39 o 
  -2  14  10       12.10       18.11     17.51 o 
   0  14  10       29.24       73.06     54.52 o 
 -17  15  10      217.93      221.40     35.58 o 
 -15  15  10        8.53      -13.30     18.44 o 
 -13  15  10       82.60       63.58     14.84 o 
 -11  15  10       93.75       88.78     14.97 o 
  -9  15  10      148.83      142.23     14.54 o 
  -7  15  10      886.49      830.16     31.19 o 
  -5  15  10      321.68      361.85     25.34 o 
  -3  15  10      232.28      190.19     24.07 o 
  -1  15  10      187.19      209.21     58.81 o 
 -16  16  10      696.75      636.55     49.72 o 
 -14  16  10       19.48       47.30     22.42 o 
 -12  16  10      791.91      867.41     36.75 o 
 -10  16  10       11.05        1.00     18.19 o 
  -8  16  10     1201.40     1155.40     40.79 o 
  -6  16  10     2139.62     2143.42     57.82 o 
  -4  16  10      207.06      218.64     35.02 o 
  -2  16  10      847.52      969.95     87.31 o 
 -13  17  10       17.25       16.92     27.16 o 
 -11  17  10      368.12      416.60     35.08 o 
  -9  17  10      746.56      739.46     40.39 o 
  -7  17  10      737.24      768.86     41.18 o 
  -5  17  10      219.20      207.93     31.48 o 
 -25   1  11      252.05      264.81     26.52 o 
 -23   1  11       74.99       69.06     17.11 o 
 -21   1  11      926.58      987.58     31.85 o 
 -19   1  11     1302.98     1354.20     42.47 o 
 -17   1  11     2829.60     2781.95     50.62 o 
 -15   1  11      994.99      939.24     43.87 o 
 -13   1  11      407.76      408.60     21.02 o 
 -11   1  11      608.98      615.08     30.11 o 
  -9   1  11     3233.84     3327.52     44.18 o 
  -7   1  11     4592.08     4470.11     56.94 o 
  -5   1  11       69.84       61.79     12.16 o 
  -3   1  11     4789.08     4837.07     62.61 o 
  -1   1  11      559.40      602.59     26.22 o 
   1   1  11      257.18      215.95     20.12 o 
   3   1  11     1194.45     1228.43     38.18 o 
   5   1  11     1085.69     1135.20     63.60 o 
 -26   2  11       55.56       11.94     29.75 o 
 -24   2  11      292.64      276.65     25.64 o 
 -22   2  11       38.18       36.13     15.57 o 
 -20   2  11      877.13      920.57     33.58 o 
 -18   2  11      641.52      621.93     25.25 o 
 -16   2  11      265.49      249.80     23.30 o 
 -14   2  11     2713.49     2442.78     45.50 o 
 -12   2  11     1414.02     1503.34     27.24 o 
 -10   2  11      425.12      397.51     19.19 o 
  -8   2  11       34.67       45.90     11.09 o 
  -6   2  11     2544.72     2543.52     39.82 o 
  -4   2  11     7535.27     7640.03     86.64 o 
  -2   2  11     1328.92     1359.40     32.00 o 
   0   2  11      532.75      576.68     26.48 o 
   2   2  11      138.90      184.34     20.25 o 
   4   2  11        9.78       12.12     20.80 o 
   6   2  11      806.76      864.44     75.01 o 
 -25   3  11      341.22      357.96     37.67 o 
 -23   3  11     1694.67     1797.84     49.91 o 
 -21   3  11     1391.81     1404.33     37.29 o 
 -19   3  11      623.44      653.98     27.35 o 
 -17   3  11      569.18      612.85     24.68 o 
 -15   3  11     2558.68     2351.58     45.03 o 
 -13   3  11     1726.91     1977.12     31.82 o 
 -11   3  11     1924.83     1875.10     35.00 o 
  -9   3  11      748.76      739.14     20.20 o 
  -7   3  11     2583.73     2590.18     38.41 o 
  -5   3  11      394.71      427.81     18.06 o 
  -3   3  11     6586.57     6557.63     81.47 o 
  -1   3  11     1078.02     1087.39     30.94 o 
   1   3  11      545.91      606.06     27.40 o 
   3   3  11      637.09      737.19     36.35 o 
   5   3  11      310.22      279.48     36.53 o 
 -24   4  11       38.25       31.69     21.42 o 
 -22   4  11      661.80      701.84     32.06 o 
 -20   4  11      430.50      477.03     23.45 o 
 -18   4  11     2225.82     2293.37     48.94 o 
 -16   4  11      149.97      125.04     15.78 o 
 -14   4  11       30.57       65.24     11.73 o 
 -12   4  11      847.56      835.17     18.61 o 
 -10   4  11      739.37      862.95     26.50 o 
  -8   4  11      496.90      547.91     18.22 o 
  -6   4  11       32.69       18.46     11.00 o 
  -4   4  11      347.27      402.01     20.28 o 
  -2   4  11     1171.71     1239.97     32.32 o 
   0   4  11      273.14      297.52     20.04 o 
   2   4  11       14.82        2.71     18.93 o 
   4   4  11      534.80      561.04     41.49 o 
   6   4  11       87.86       43.74     32.11 o 
 -25   5  11      192.80      144.24     31.51 o 
 -23   5  11      534.27      546.86     35.20 o 
 -21   5  11        4.33       -8.61     15.38 o 
 -19   5  11     1829.35     1803.81     38.09 o 
 -17   5  11      321.99      347.07     21.80 o 
 -15   5  11      134.33      162.26     16.33 o 
 -13   5  11       27.21       17.58      8.51 o 
 -11   5  11     2906.92     2686.26     42.00 o 
  -9   5  11      113.24      182.73     13.67 o 
  -7   5  11      693.68      762.91     20.59 o 
  -5   5  11      319.76      359.62     19.88 o 
  -3   5  11     2744.31     2721.96     47.98 o 
  -1   5  11      254.04      204.50     19.22 o 
   1   5  11       34.61       45.55     21.30 o 
   3   5  11        5.51      -13.34     22.51 o 
   5   5  11      823.54      763.88     48.41 o 
 -24   6  11        7.16       11.00     25.32 o 
 -22   6  11       60.11       51.34     21.54 o 
 -20   6  11        1.75       15.05     14.74 o 
 -18   6  11     1232.13     1211.74     35.61 o 
 -16   6  11      660.21      611.09     24.14 o 
 -14   6  11     2603.15     2477.00     42.30 o 
 -12   6  11       71.94       93.43     10.10 o 
 -10   6  11     1260.45     1228.00     25.47 o 
  -8   6  11      315.51      297.10     15.55 o 
  -6   6  11        3.53        7.18     10.45 o 
  -4   6  11     4762.37     4610.68     59.40 o 
  -2   6  11      254.73      251.93     21.29 o 
   0   6  11      379.54      372.17     29.60 o 
   2   6  11      341.69      378.30     31.18 o 
   4   6  11       54.90       23.66     25.94 o 
 -23   7  11      710.28      673.69     51.01 o 
 -21   7  11       31.56       30.33     19.04 o 
 -19   7  11      517.08      461.32     27.42 o 
 -17   7  11      865.92      753.57     33.71 o 
 -15   7  11     4869.34     4381.85     57.25 o 
 -13   7  11       21.66       -5.77      9.31 o 
 -11   7  11     2957.51     2753.09     44.26 o 
  -9   7  11      197.14      212.61     14.54 o 
  -7   7  11     1455.41     1411.37     30.46 o 
  -5   7  11       47.59       55.83     12.63 o 
  -3   7  11     4170.14     4027.03     68.29 o 
  -1   7  11     1391.17     1390.16     46.40 o 
   1   7  11     1104.82     1078.98     39.09 o 
   3   7  11      828.70      764.17     49.69 o 
   5   7  11      803.36      813.90     69.43 o 
 -24   8  11      111.23       50.92     58.39 o 
 -22   8  11      870.54      758.84     38.19 o 
 -20   8  11     1044.56     1062.07     41.66 o 
 -18   8  11        9.79       21.50     17.68 o 
 -16   8  11     2580.14     2375.30     46.07 o 
 -14   8  11      618.79      679.04     19.76 o 
 -12   8  11     1243.09     1236.55     26.11 o 
 -10   8  11      838.92      734.57     20.66 o 
  -8   8  11     1779.09     1617.29     32.46 o 
  -6   8  11     2352.89     2295.31     46.88 o 
  -4   8  11       61.29       34.78     13.65 o 
  -2   8  11      541.28      640.62     38.80 o 
   0   8  11     1476.37     1534.88     45.34 o 
   2   8  11     1039.59     1078.70     49.93 o 
   4   8  11     1293.02     1376.45     82.18 o 
 -23   9  11      664.20      654.71     94.37 o 
 -21   9  11      728.20      783.61     41.04 o 
 -19   9  11      589.66      587.67     28.78 o 
 -17   9  11      376.78      369.91     25.01 o 
 -15   9  11     1089.08     1171.67     33.69 o 
 -13   9  11      194.11      246.38     16.80 o 
 -11   9  11     2484.87     2377.28     68.47 o 
  -9   9  11     1545.57     1561.69     35.34 o 
  -7   9  11     4762.21     4523.53     82.16 o 
  -5   9  11      537.69      526.57     24.11 o 
  -3   9  11     3478.18     3275.11     62.36 o 
  -1   9  11     1186.27     1046.84     35.75 o 
   1   9  11      158.66      174.56     24.06 o 
   3   9  11      129.31      127.01     32.17 o 
 -22  10  11        7.05       72.48     37.14 o 
 -20  10  11      232.95      221.89     29.03 o 
 -18  10  11      327.94      312.19     22.87 o 
 -16  10  11     2052.02     1972.59     49.49 o 
 -14  10  11       72.93       47.97     16.15 o 
 -12  10  11      971.54      884.77     28.38 o 
 -10  10  11      254.30      250.06     19.91 o 
  -8  10  11      120.56      146.22     19.80 o 
  -6  10  11     1291.15     1195.52     35.83 o 
  -4  10  11       42.19       23.38     15.80 o 
  -2  10  11       44.98       62.52     17.70 o 
   0  10  11      387.57      397.63     28.07 o 
   2  10  11      161.43      123.75     31.36 o 
 -21  11  11      234.59      213.62     34.03 o 
 -19  11  11      357.66      337.51     31.33 o 
 -17  11  11      173.54      201.70     21.71 o 
 -15  11  11       69.73       60.83     16.96 o 
 -13  11  11      313.88      338.31     22.46 o 
 -11  11  11        0.22       21.09     15.67 o 
  -9  11  11      434.82      389.45     22.77 o 
  -7  11  11     1380.67     1254.11     36.27 o 
  -5  11  11        2.72        4.55     14.67 o 
  -3  11  11      332.67      300.42     22.27 o 
  -1  11  11       50.56       74.14     21.30 o 
   1  11  11       88.89       91.50     28.82 o 
 -20  12  11     2157.41     2299.77    154.28 o 
 -18  12  11        5.19        8.74     20.14 o 
 -16  12  11     5417.95     5536.70    109.81 o 
 -14  12  11      303.17      340.88     27.23 o 
 -12  12  11       84.57      115.30     20.40 o 
 -10  12  11     1341.43     1373.56     37.75 o 
  -8  12  11     2410.96     2554.54     52.92 o 
  -6  12  11     1004.92      981.84     32.48 o 
  -4  12  11      129.37      181.34     19.36 o 
  -2  12  11      778.05      801.98     40.67 o 
   0  12  11      372.47      326.34     29.55 o 
 -19  13  11      919.52      842.00     44.45 o 
 -17  13  11     1199.07     1104.22     53.72 o 
 -15  13  11     3611.54     3514.32     88.76 o 
 -13  13  11      792.17      714.06     34.21 o 
 -11  13  11     1044.53     1007.14     34.91 o 
  -9  13  11     2183.05     2053.61     46.29 o 
  -7  13  11     1094.79     1156.20     34.58 o 
  -5  13  11     2213.50     2146.07     51.06 o 
  -3  13  11      320.96      370.83     26.50 o 
  -1  13  11       37.01       47.90     22.29 o 
 -18  14  11     1606.27     1464.41     56.70 o 
 -16  14  11       19.59       13.42     20.88 o 
 -14  14  11      136.67      127.66     24.04 o 
 -12  14  11      374.83      428.62     27.21 o 
 -10  14  11      128.74      164.09     19.43 o 
  -8  14  11      229.42      202.79     19.67 o 
  -6  14  11      365.83      394.17     34.70 o 
  -4  14  11      105.08       54.54     29.46 o 
  -2  14  11        8.69       24.35     35.70 o 
 -17  15  11        6.68      -24.28     30.25 o 
 -15  15  11      258.78      325.27     36.74 o 
 -13  15  11       80.22       76.65     18.57 o 
 -11  15  11      664.95      656.79     30.04 o 
  -9  15  11      100.30      102.82     17.92 o 
  -7  15  11      440.64      364.01     36.42 o 
  -5  15  11      124.34       21.97     34.52 o 
  -3  15  11       81.09       91.26     29.46 o 
 -14  16  11       31.66       36.08     28.60 o 
 -12  16  11        0.07      -13.59     14.36 o 
 -10  16  11        1.09        4.58     18.69 o 
  -8  16  11      312.75      346.00     77.14 o 
  -6  16  11      123.68      104.04     27.84 o 
 -24   0  12     2882.73     2760.71     80.10 o 
 -22   0  12     1444.01     1511.94     57.22 o 
 -20   0  12      956.60     1035.48     72.13 o 
 -18   0  12     5886.68     5656.10    137.55 o 
 -16   0  12     5643.17     5323.97    129.81 o 
 -14   0  12      333.17      411.48     31.01 o 
 -12   0  12     3987.95     3890.13     89.44 o 
 -10   0  12      256.95      279.42     24.65 o 
  -8   0  12     7708.48     7597.80    174.49 o 
  -6   0  12       84.31       84.86     28.06 o 
  -4   0  12     7261.85     7091.89    140.81 o 
  -2   0  12     6769.18     6744.77    138.30 o 
   0   0  12     2897.70     3130.45     86.82 o 
   2   0  12      143.31      131.00     34.37 o 
   4   0  12      703.96      840.44    105.02 o 
 -25   1  12       14.61       33.72     20.46 o 
 -23   1  12      761.59      791.55     31.11 o 
 -21   1  12      764.63      808.42     29.84 o 
 -19   1  12     1946.89     1937.18     50.77 o 
 -17   1  12      380.92      381.81     25.52 o 
 -15   1  12     4375.49     4250.93     74.44 o 
 -13   1  12      303.61      394.79     21.31 o 
 -11   1  12     5581.54     5430.48     79.49 o 
  -9   1  12     1673.16     1696.97     39.07 o 
  -7   1  12     2127.14     2049.16     43.79 o 
  -5   1  12     3379.68     3294.27     58.43 o 
  -3   1  12     3089.23     3106.11     57.78 o 
  -1   1  12      530.87      508.06     26.37 o 
   1   1  12      318.95      309.71     26.46 o 
   3   1  12      397.61      374.91     39.18 o 
 -24   2  12       32.06       28.21     19.55 o 
 -22   2  12        6.92        1.64     15.01 o 
 -20   2  12       38.49       44.21     17.84 o 
 -18   2  12     1705.13     1650.86     46.30 o 
 -16   2  12       13.50       30.23     16.16 o 
 -14   2  12       59.21       29.74     11.42 o 
 -12   2  12     1885.18     1812.01     42.81 o 
 -10   2  12      776.21      803.04     27.32 o 
  -8   2  12       35.30       32.22     15.01 o 
  -6   2  12        1.96       -9.13     13.18 o 
  -4   2  12     1221.16     1206.44     35.07 o 
  -2   2  12      298.82      356.92     23.19 o 
   0   2  12       20.19        7.53     17.32 o 
   2   2  12        2.98       12.07     20.77 o 
   4   2  12        1.53      -23.80     58.11 o 
 -25   3  12        7.80        9.11     27.74 o 
 -23   3  12      515.10      582.52     31.80 o 
 -21   3  12       14.16        7.59     14.71 o 
 -19   3  12      322.59      326.34     24.98 o 
 -17   3  12      780.54      817.50     32.97 o 
 -15   3  12     5099.46     4726.47     76.81 o 
 -13   3  12     3175.77     2859.13     55.19 o 
 -11   3  12      233.18      205.94     18.70 o 
  -9   3  12      872.07      930.73     28.94 o 
  -7   3  12       66.46       70.36     19.87 o 
  -5   3  12     1569.15     1535.20     41.00 o 
  -3   3  12      994.84      920.75     31.47 o 
  -1   3  12       24.88       12.46     18.94 o 
   1   3  12      110.31      178.49     25.27 o 
   3   3  12       10.95        4.91     27.09 o 
 -24   4  12      655.09      779.52     41.87 o 
 -22   4  12      759.42      768.11     36.80 o 
 -20   4  12     1526.92     1614.82     56.82 o 
 -18   4  12      196.40      234.77     22.75 o 
 -16   4  12       53.10       40.46     15.19 o 
 -14   4  12      192.70      132.37     17.43 o 
 -12   4  12     5249.22     5432.70    112.63 o 
 -10   4  12       98.69      120.47     15.72 o 
  -8   4  12      342.33      372.63     19.79 o 
  -6   4  12     2397.65     2401.24     47.59 o 
  -4   4  12     4360.08     4283.18     75.13 o 
  -2   4  12      312.75      348.85     26.96 o 
   0   4  12       15.91        6.32     20.23 o 
   2   4  12      133.10      108.12     29.35 o 
 -25   5  12      386.45      320.99     45.63 o 
 -23   5  12      245.14      316.19     34.66 o 
 -21   5  12     1762.38     1885.16     50.50 o 
 -19   5  12     1265.92     1219.35     40.48 o 
 -17   5  12     2390.23     2426.46     51.58 o 
 -15   5  12     4296.29     4350.65     88.99 o 
 -13   5  12      524.92      616.81     26.15 o 
 -11   5  12      925.68      892.22     37.43 o 
  -9   5  12     3273.52     3260.13     52.97 o 
  -7   5  12      323.64      344.79     20.65 o 
  -5   5  12     1799.94     1901.02     42.71 o 
  -3   5  12     2948.85     3049.77     72.79 o 
  -1   5  12     2005.54     1767.36     56.24 o 
   1   5  12      920.75      911.37     49.47 o 
   3   5  12      291.68      322.55     38.47 o 
 -24   6  12      786.98      659.33    124.88 o 
 -22   6  12      385.39      355.41     40.58 o 
 -20   6  12     1747.35     1839.38     55.99 o 
 -18   6  12     1258.72     1185.73     43.11 o 
 -16   6  12      621.08      632.27     27.28 o 
 -14   6  12     1622.70     1752.53     42.16 o 
 -12   6  12     1115.72     1052.56     35.09 o 
 -10   6  12     3785.00     3622.16     63.45 o 
  -8   6  12      509.70      549.71     24.55 o 
  -6   6  12      202.56      172.50     21.57 o 
  -4   6  12     3118.36     3306.32     64.04 o 
  -2   6  12       60.26       63.59     22.02 o 
   0   6  12      742.21      818.64     46.32 o 
   2   6  12      382.96      402.45     38.68 o 
 -23   7  12        4.95        6.29     36.30 o 
 -21   7  12      614.47      702.42     42.21 o 
 -19   7  12      551.78      522.27     31.87 o 
 -17   7  12      175.97      192.12     23.35 o 
 -15   7  12      115.31       59.05     16.02 o 
 -13   7  12     1731.22     1591.85     49.95 o 
 -11   7  12      953.77     1008.37     44.87 o 
  -9   7  12     1045.07      948.36     27.56 o 
  -7   7  12      118.91      140.21     18.61 o 
  -5   7  12     2862.02     2957.41     57.58 o 
  -3   7  12     7471.53     7066.07    105.00 o 
  -1   7  12     1002.08      933.53     42.41 o 
   1   7  12       14.64       21.51     30.59 o 
 -22   8  12      605.58      683.63    135.53 o 
 -20   8  12       36.58       56.04     21.70 o 
 -18   8  12       51.98       59.41     22.49 o 
 -16   8  12      678.05      680.14     37.18 o 
 -14   8  12        5.35       25.46     18.92 o 
 -12   8  12     1383.68     1280.16     41.85 o 
 -10   8  12      110.47      176.64     18.50 o 
  -8   8  12       25.84       24.12     14.54 o 
  -6   8  12       35.51       13.34     15.73 o 
  -4   8  12      386.05      448.93     25.02 o 
  -2   8  12      350.73      380.91     28.62 o 
   0   8  12       11.07       35.10     29.87 o 
   2   8  12      218.66      366.53     73.06 o 
 -23   9  12      108.21      280.47     74.30 o 
 -21   9  12      599.53      605.91     47.39 o 
 -19   9  12       31.34        4.69     22.69 o 
 -17   9  12      271.36      258.42     28.12 o 
 -15   9  12       27.11       37.78     19.94 o 
 -13   9  12      230.22      239.36     26.76 o 
 -11   9  12        3.27       18.06     17.17 o 
  -9   9  12       50.53       16.79     15.53 o 
  -7   9  12      290.47      309.38     23.30 o 
  -5   9  12     1610.92     1546.73     47.69 o 
  -3   9  12      100.57      158.54     21.45 o 
  -1   9  12      133.67      120.09     30.42 o 
   1   9  12      147.15       85.93     54.66 o 
 -22  10  12       94.13       96.49     40.35 o 
 -20  10  12      489.41      549.19     44.96 o 
 -18  10  12       23.23       10.12     27.18 o 
 -16  10  12     1978.39     2010.60     75.11 o 
 -14  10  12      459.56      505.52     32.18 o 
 -12  10  12      112.10      109.69     19.64 o 
 -10  10  12      605.12      603.42     28.39 o 
  -8  10  12       43.95       42.32     17.12 o 
  -6  10  12       43.30       59.47     20.03 o 
  -4  10  12     1210.21     1242.40     56.76 o 
  -2  10  12      261.79      271.67     28.78 o 
   0  10  12     1343.09     1446.31    110.21 o 
 -21  11  12     2041.15     2292.89    100.59 o 
 -19  11  12       10.62       -1.45     33.76 o 
 -17  11  12      469.86      510.45     43.97 o 
 -15  11  12      448.31      536.13     33.54 o 
 -13  11  12     1000.40     1071.23     43.22 o 
 -11  11  12     1185.56     1200.93     40.30 o 
  -9  11  12      576.68      596.61     28.08 o 
  -7  11  12     1533.85     1589.72     43.37 o 
  -5  11  12       43.50       59.85     23.99 o 
  -3  11  12     1810.82     1745.61     95.22 o 
  -1  11  12      247.84      191.35     43.31 o 
 -20  12  12      652.01      580.95     57.63 o 
 -18  12  12       13.10       17.04     34.19 o 
 -16  12  12      881.90      940.60     47.33 o 
 -14  12  12      671.64      663.25     52.72 o 
 -12  12  12      320.11      310.57     25.24 o 
 -10  12  12      433.70      569.16     28.04 o 
  -8  12  12      106.43      114.54     22.78 o 
  -6  12  12       63.36       80.80     21.92 o 
  -4  12  12        5.69       12.74     26.86 o 
  -2  12  12       29.39       97.41     47.60 o 
 -19  13  12       41.45       66.71     37.92 o 
 -17  13  12      401.81      317.55     60.19 o 
 -15  13  12      858.40      931.10     55.38 o 
 -13  13  12       15.86        9.25     19.37 o 
 -11  13  12      115.50       85.26     21.51 o 
  -9  13  12        1.88        4.85     18.59 o 
  -7  13  12      158.97       82.80     27.84 o 
  -5  13  12        2.11       -2.41     24.57 o 
  -3  13  12      226.21      276.60     55.49 o 
 -16  14  12      391.69      323.23     61.30 o 
 -14  14  12      315.57      327.06     56.04 o 
 -12  14  12        6.93        6.80     23.10 o 
 -10  14  12       64.13       55.60     24.06 o 
  -8  14  12      522.08      471.43     39.62 o 
  -6  14  12       94.35       63.22     21.71 o 
 -13  15  12      243.59      209.37     57.01 o 
 -11  15  12       18.28        5.87     30.40 o 
  -9  15  12      189.59      224.20     25.93 o 
  -7  15  12       45.90       17.06     29.34 o 
 -25   1  13       93.66      100.38     29.10 o 
 -23   1  13       62.02       56.52     19.89 o 
 -21   1  13      467.10      553.64     32.09 o 
 -19   1  13      246.50      231.11     24.24 o 
 -17   1  13      185.77      172.35     22.23 o 
 -15   1  13       22.07        3.91     16.23 o 
 -13   1  13     2818.36     2726.53     60.65 o 
 -11   1  13       10.22       -0.06     13.85 o 
  -9   1  13      408.31      436.06     29.01 o 
  -7   1  13     1495.95     1530.31     45.77 o 
  -5   1  13       74.26       79.19     17.47 o 
  -3   1  13      753.18      881.80     38.37 o 
  -1   1  13       95.74      100.41     23.77 o 
   1   1  13      557.74      631.88    123.56 o 
 -24   2  13      149.08      158.50     24.72 o 
 -22   2  13      655.50      622.49     30.85 o 
 -20   2  13     1059.25     1079.46     40.42 o 
 -18   2  13     2337.11     2323.85     57.02 o 
 -16   2  13       34.36       15.31     16.84 o 
 -14   2  13      307.67      218.73     22.39 o 
 -12   2  13      295.09      239.00     20.82 o 
 -10   2  13     2403.85     2400.00     51.98 o 
  -8   2  13      122.89      125.25     20.85 o 
  -6   2  13       40.07       85.29     18.46 o 
  -4   2  13      648.27      668.06     32.79 o 
  -2   2  13      502.67      502.13     32.57 o 
   0   2  13      608.53      566.91     39.88 o 
 -25   3  13       89.81      130.32     32.64 o 
 -23   3  13       14.68        8.99     19.34 o 
 -21   3  13      201.31      261.38     27.60 o 
 -19   3  13      177.49      195.28     23.52 o 
 -17   3  13      275.84      282.71     27.65 o 
 -15   3  13       31.40        2.17     16.05 o 
 -13   3  13       29.58       23.43     16.41 o 
 -11   3  13     1740.29     1745.87     43.81 o 
  -9   3  13      932.81      988.50     33.98 o 
  -7   3  13      832.88      874.89     33.38 o 
  -5   3  13      253.08      271.33     23.90 o 
  -3   3  13     1879.00     1940.06     54.77 o 
  -1   3  13      710.52      829.14     48.59 o 
   1   3  13       17.10      -16.77     26.45 o 
 -24   4  13      268.35      215.43     34.39 o 
 -22   4  13     1394.26     1590.62     50.83 o 
 -20   4  13       21.29       22.28     22.78 o 
 -18   4  13      944.99      975.45     37.74 o 
 -16   4  13     1373.80     1371.95     56.19 o 
 -14   4  13       77.04       34.25     16.98 o 
 -12   4  13     4208.13     4057.19     77.13 o 
 -10   4  13       31.95       34.53     16.05 o 
  -8   4  13      397.28      452.05     27.50 o 
  -6   4  13       48.49       85.61     19.97 o 
  -4   4  13     2121.49     2149.28     61.87 o 
  -2   4  13      105.63      100.31     24.72 o 
   0   4  13      596.15      707.25     47.24 o 
 -23   5  13      327.59      376.60     38.17 o 
 -21   5  13       84.87      107.10     30.88 o 
 -19   5  13      413.49      427.85     34.83 o 
 -17   5  13     1079.66      892.01     35.74 o 
 -15   5  13      314.04      303.18     24.56 o 
 -13   5  13        2.58      -10.49     16.01 o 
 -11   5  13      157.39      217.20     22.16 o 
  -9   5  13        1.44       13.93     15.01 o 
  -7   5  13      184.77      170.87     22.10 o 
  -5   5  13       40.54       51.16     21.90 o 
  -3   5  13       78.19       63.59     22.99 o 
  -1   5  13     1412.87     1513.42     61.76 o 
 -24   6  13       78.35       94.37     58.39 o 
 -22   6  13       43.94       14.60     29.31 o 
 -20   6  13     1352.70     1326.35     54.61 o 
 -18   6  13        1.16        9.10     21.66 o 
 -16   6  13       50.05       49.45     21.99 o 
 -14   6  13        5.26        0.26     15.82 o 
 -12   6  13      357.55      431.28     27.06 o 
 -10   6  13      469.21      448.22     26.98 o 
  -8   6  13        7.15        8.92     16.78 o 
  -6   6  13     2184.37     2176.18     63.87 o 
  -4   6  13      390.16      386.78     37.33 o 
  -2   6  13      248.75      370.88     47.41 o 
   0   6  13      209.95      245.22     50.25 o 
 -23   7  13       61.02       34.87     55.07 o 
 -21   7  13     1168.89     1271.10     63.45 o 
 -19   7  13      960.67      841.65     51.26 o 
 -17   7  13       13.31       10.93     23.64 o 
 -15   7  13     3614.19     3685.33    103.57 o 
 -13   7  13      994.92      955.46     71.74 o 
 -11   7  13       93.89       86.71     20.57 o 
  -9   7  13      727.41      758.87     32.58 o 
  -7   7  13      528.35      541.87     51.35 o 
  -5   7  13     2050.37     2095.88     54.62 o 
  -3   7  13       13.58       37.84     25.13 o 
  -1   7  13      106.16      124.82     43.68 o 
 -22   8  13     2271.08     2533.09    161.20 o 
 -20   8  13      254.05      216.80     53.96 o 
 -18   8  13      164.54      150.22     31.24 o 
 -16   8  13     3816.91     3740.77     89.52 o 
 -14   8  13      476.79      508.10     58.50 o 
 -12   8  13     2997.43     2830.18     75.34 o 
 -10   8  13      523.15      499.95     30.84 o 
  -8   8  13      431.07      332.50     27.75 o 
  -6   8  13     1708.46     1550.10     45.74 o 
  -4   8  13     1787.73     1545.46     84.60 o 
  -2   8  13        8.26       -9.39     34.83 o 
 -21   9  13      972.79      985.04    107.79 o 
 -19   9  13      127.56      180.98     59.91 o 
 -17   9  13      221.20      277.96     30.44 o 
 -15   9  13      791.82      709.63     39.26 o 
 -13   9  13       35.41       65.01     20.71 o 
 -11   9  13      827.93      740.44     46.21 o 
  -9   9  13      775.27      792.32     36.16 o 
  -7   9  13      342.79      321.09     30.89 o 
  -5   9  13     1188.33     1280.99     58.20 o 
  -3   9  13       80.79       80.10     37.78 o 
 -20  10  13      180.82      170.71     42.35 o 
 -18  10  13       89.77      113.67     38.55 o 
 -16  10  13       28.67       20.36     24.59 o 
 -14  10  13      701.38      709.42     39.16 o 
 -12  10  13      589.83      598.23     32.23 o 
 -10  10  13      940.84      902.88     42.40 o 
  -8  10  13       78.69       61.86     25.77 o 
  -6  10  13      183.14      220.54     32.00 o 
  -4  10  13     2329.79     2227.85    137.12 o 
 -19  11  13       23.18       -5.40     48.71 o 
 -17  11  13      179.45      136.01     55.21 o 
 -15  11  13        1.79       -2.92     23.41 o 
 -13  11  13        0.19        6.00     20.69 o 
 -11  11  13       10.50       32.23     21.30 o 
  -9  11  13       34.74       21.68     24.82 o 
  -7  11  13      181.12      114.71     51.06 o 
  -5  11  13     2944.19     2763.47    148.19 o 
 -18  12  13      166.19      173.65     58.53 o 
 -16  12  13     1386.80     1464.62    105.99 o 
 -14  12  13     1361.07     1295.63     71.13 o 
 -12  12  13      155.85      192.24     39.72 o 
 -10  12  13       93.90      161.66     37.51 o 
  -8  12  13      175.74      262.76     59.77 o 
  -6  12  13     1235.76     1197.29     94.50 o 
 -15  13  13      236.58      225.77     48.29 o 
 -13  13  13      517.75      559.86     78.45 o 
 -11  13  13       89.89       77.80     58.53 o 
  -9  13  13     1384.41     1622.50     79.72 o 
  -7  13  13      247.90      210.04     55.07 o 
 -24   0  14      239.81      226.17     38.57 o 
 -22   0  14     3523.82     3951.45    169.22 o 
 -20   0  14     1785.08     1688.85     72.64 o 
 -18   0  14     3467.76     3757.10    110.15 o 
 -16   0  14     4910.18     5062.29    132.23 o 
 -14   0  14     1445.58     1441.58     64.04 o 
 -12   0  14     4778.31     4361.04    109.10 o 
 -10   0  14     2949.52     2850.68    105.49 o 
  -8   0  14     1746.24     1826.47     74.17 o 
  -6   0  14       49.17       53.23     29.68 o 
  -4   0  14     1673.84     1717.89     66.06 o 
  -2   0  14      232.19      203.12     72.50 o 
 -23   1  14      716.77      756.08     37.78 o 
 -21   1  14     1138.64     1061.36     44.33 o 
 -19   1  14      589.11      651.96     34.84 o 
 -17   1  14      175.65      207.27     25.81 o 
 -15   1  14       49.96       24.21     18.28 o 
 -13   1  14     3374.46     3292.92     61.84 o 
 -11   1  14      825.64      778.86     30.58 o 
  -9   1  14      321.75      332.13     28.93 o 
  -7   1  14     1231.75     1226.99     54.41 o 
  -5   1  14      767.38      803.70     35.63 o 
  -3   1  14      121.21       85.07     23.86 o 
  -1   1  14     1790.87     2098.89    153.59 o 
 -24   2  14      170.04      197.09     28.76 o 
 -22   2  14      777.75      793.54     47.40 o 
 -20   2  14      194.46      178.82     24.72 o 
 -18   2  14      242.18      298.05     26.64 o 
 -16   2  14     1481.83     1473.84     46.41 o 
 -14   2  14      173.25      217.86     24.26 o 
 -12   2  14       90.11      115.02     18.45 o 
 -10   2  14      772.08      823.92     33.55 o 
  -8   2  14      495.28      517.61     32.54 o 
  -6   2  14       58.42       81.84     20.63 o 
  -4   2  14       51.87      104.30     25.88 o 
  -2   2  14      452.81      575.41     44.87 o 
 -23   3  14       51.99       30.26     27.44 o 
 -21   3  14      139.67      176.23     31.34 o 
 -19   3  14      564.98      559.53     36.79 o 
 -17   3  14       96.73       77.85     20.29 o 
 -15   3  14      226.63      256.44     25.40 o 
 -13   3  14     1345.28     1363.17     46.13 o 
 -11   3  14       49.34       83.39     19.94 o 
  -9   3  14       43.77       36.16     18.36 o 
  -7   3  14       92.44       58.21     23.21 o 
  -5   3  14      411.43      414.44     33.53 o 
  -3   3  14      761.72      896.99     51.93 o 
 -22   4  14     2298.87     2557.43     81.10 o 
 -20   4  14     1324.30     1210.94     54.49 o 
 -18   4  14        9.40       24.09     20.50 o 
 -16   4  14      522.19      592.73     32.10 o 
 -14   4  14      159.83      202.26     23.64 o 
 -12   4  14        8.39       26.39     18.27 o 
 -10   4  14     1925.73     2015.28     53.45 o 
  -8   4  14       80.53       94.73     21.35 o 
  -6   4  14      649.78      702.22     39.48 o 
  -4   4  14      599.15      583.76     43.06 o 
  -2   4  14       87.19       99.39     32.65 o 
 -23   5  14      347.93      400.55     57.35 o 
 -21   5  14      421.92      429.38     38.42 o 
 -19   5  14      132.39      145.94     28.93 o 
 -17   5  14      895.89      870.94     45.77 o 
 -15   5  14      137.28      162.54     22.94 o 
 -13   5  14     1667.22     1686.10     52.61 o 
 -11   5  14      429.08      500.04     33.06 o 
  -9   5  14     1680.85     1848.99     56.02 o 
  -7   5  14      375.03      371.89     28.77 o 
  -5   5  14      250.95      227.57     29.00 o 
  -3   5  14      268.64      304.62     37.49 o 
 -22   6  14     1085.31     1050.65     77.92 o 
 -20   6  14      625.84      710.38     51.22 o 
 -18   6  14     3147.63     2826.36     93.08 o 
 -16   6  14        7.86        2.46     24.95 o 
 -14   6  14      109.56      136.33     30.46 o 
 -12   6  14     2401.60     2114.97     81.06 o 
 -10   6  14     1297.39     1236.32     59.72 o 
  -8   6  14      278.67      283.77     26.17 o 
  -6   6  14      747.73      751.89     44.37 o 
  -4   6  14     1431.29     1384.43    146.60 o 
 -19   7  14      945.51      968.16     68.05 o 
 -17   7  14       39.34      -16.13     26.76 o 
 -15   7  14      760.66      725.59     48.62 o 
 -13   7  14       98.88      104.31     25.74 o 
 -11   7  14      158.46      184.24     28.38 o 
  -9   7  14        7.23       11.47     31.63 o 
  -7   7  14       84.77       84.61     26.07 o 
  -5   7  14      169.94      119.75     42.85 o 
 -18   8  14       27.37       31.55     49.81 o 
 -16   8  14      615.09      630.43     56.29 o 
 -14   8  14     1131.07      982.03     54.15 o 
 -12   8  14      815.10      939.42     59.50 o 
 -10   8  14        3.20       36.30     23.68 o 
  -8   8  14       23.80       28.59     34.13 o 
  -6   8  14       69.58      159.86     56.38 o 
  -4   8  14     1027.95      930.66     99.21 o 
 -15   9  14        3.21        8.55     31.16 o 
 -13   9  14      153.46      198.65     50.12 o 
 -11   9  14        2.56       -1.25     24.88 o 
  -9   9  14      334.65      323.56     74.51 o 
  -7   9  14       83.68      104.47     57.56 o 
  -5   9  14      829.14      884.86     95.20 o 
 -14  10  14       34.72       48.57     50.64 o 
 -12  10  14      110.92      144.73     57.56 o 
 -10  10  14      944.33     1045.78     94.64 o 
  -8  10  14       20.75      -27.26     45.66 o 
 -15  11  14      110.18      121.76     56.59 o 
 -13  11  14      105.37      126.61     55.76 o 
 -11  11  14     1447.31     1641.73    115.12 o 
  -9  11  14       99.39      103.36     57.56 o 
 -21   1  15      277.54      294.56     32.56 o 
 -19   1  15      576.86      644.87     35.69 o 
 -17   1  15       19.13       22.02     20.00 o 
 -15   1  15        8.18       -9.21     18.42 o 
 -13   1  15      107.68      101.00     20.41 o 
 -11   1  15       81.80       96.43     20.80 o 
  -9   1  15      177.45      175.95     28.16 o 
  -7   1  15      181.99      157.56     31.94 o 
  -5   1  15      112.00       93.71     45.35 o 
 -22   2  15      739.71      770.68     70.06 o 
 -20   2  15       23.85       -1.20     21.85 o 
 -18   2  15     1107.06     1052.57     42.40 o 
 -16   2  15     1702.23     1700.34     52.30 o 
 -14   2  15       80.63       92.77     20.88 o 
 -12   2  15      415.47      343.92     26.78 o 
 -10   2  15     1161.48     1229.97     45.33 o 
  -8   2  15      401.81      320.48     36.68 o 
  -6   2  15      147.48       67.77     30.29 o 
 -21   3  15      142.24       78.99     29.53 o 
 -19   3  15      306.71      364.37     61.27 o 
 -17   3  15      162.87      160.98     26.93 o 
 -15   3  15       18.20       36.95     20.13 o 
 -13   3  15      155.88      136.23     22.04 o 
 -11   3  15      876.96     1086.88     45.97 o 
  -9   3  15       13.69       12.75     22.36 o 
  -7   3  15      169.58      201.89     29.78 o 
  -5   3  15      499.57      489.16     43.88 o 
 -20   4  15       33.48       37.56     27.24 o 
 -18   4  15       14.22       19.90     25.34 o 
 -16   4  15      555.15      614.90     37.75 o 
 -14   4  15      110.78      104.71     22.74 o 
 -12   4  15     1190.95     1273.21     50.20 o 
 -10   4  15      235.42      201.23     31.92 o 
  -8   4  15     1548.81     1563.50     61.70 o 
  -6   4  15       12.94        3.09     27.68 o 
 -19   5  15       31.74       29.37     36.78 o 
 -17   5  15     1030.71     1055.44    107.88 o 
 -15   5  15      611.00      524.24     40.58 o 
 -13   5  15      275.87      254.62     33.06 o 
 -11   5  15      143.31      211.02     36.66 o 
  -9   5  15      189.56      185.86     35.77 o 
  -7   5  15      341.04      313.95     53.25 o 
 -18   6  15       29.62      -25.74     46.63 o 
 -16   6  15      430.99      429.25     52.39 o 
 -14   6  15      195.58      210.45     36.24 o 
 -12   6  15       24.89       45.70     29.33 o 
 -10   6  15       75.88       91.33     40.92 o 
  -8   6  15      139.49      141.68     44.18 o 
 -15   7  15      298.12      290.43     67.94 o 
 -13   7  15      471.08      377.96     51.35 o 
 -11   7  15     1949.10     1957.96     96.30 o 
  -9   7  15        6.17        7.89     51.75 o 
 -16   8  15      144.76      192.88     63.23 o 
 -14   8  15      814.37      756.73     89.66 o 
 -12   8  15     1553.58     1885.81    130.90 o 
 -10   8  15     1186.45      993.34    100.59 o 
 -15   9  15      292.33      255.56     69.46 o 
 -13   9  15     1215.00      910.18     96.72 o 
 -11   9  15      217.13      201.32     65.31 o 
 -18   0  16      236.63      276.10     69.71 o 
 -16   0  16     2103.94     2204.11     92.48 o 
 -14   0  16      501.33      448.16     48.30 o 
 -12   0  16     4734.51     4964.26    138.52 o 
 -10   0  16      108.93       71.27     43.30 o 
 -19   1  16     1259.27     1228.11     47.77 o 
 -17   1  16      647.70      599.17     36.42 o 
 -15   1  16        5.12       17.00     26.71 o 
 -13   1  16      113.51       70.98     23.70 o 
 -11   1  16     1434.00     1511.28     57.52 o 
 -18   2  16       27.38       24.76     24.96 o 
 -16   2  16      147.50      187.47     25.63 o 
 -14   2  16      289.43      284.71     27.76 o 
 -12   2  16        3.72      -16.61     23.66 o 
 -10   2  16       89.75       53.94     34.14 o 
 -19   3  16       90.56      255.98     75.55 o 
 -17   3  16      145.50       68.07     42.41 o 
 -15   3  16       42.62       48.23     28.36 o 
 -13   3  16       78.99      129.03     27.80 o 
 -11   3  16      477.48      568.18     62.66 o 
 -16   4  16        9.93        4.74     36.68 o 
 -14   4  16      154.76      137.63     43.70 o 
 -12   4  16      648.82      709.81     66.70 o 
 -15   5  16      379.34      326.55     80.11 o 
 -13   5  16     1362.90     1365.27    119.27 o 
                                                 
